# Supplementary material for: The Response of the Human Umbilical Vein Endothelial Cell Transcriptome to Variation in Magnesium Concentration
Source: Nutrients. 2022 Aug 31;14(17):3586. doi: 10.3390/nu14173586 (PMC9460622; doi:10.3390/nu14173586)
Supplement: Supplementary file 1 [file nutrients-14-03586-s001.zip]

Archive with 2 entries (2 files):
- Supplementary Table S1.xls
- Supplementary Table S2.xls
