# Supplementary material for: The Response of the Human Umbilical Vein Endothelial Cell Transcriptome to Variation in Magnesium Concentration
Source: Nutrients. 2022 Aug 31;14(17):3586. doi: 10.3390/nu14173586 (PMC9460622; doi:10.3390/nu14173586)
Supplement: Supplementary file 1 [file nutrients-14-03586-s001.zip › Supplementary Table S1.xls]

Column #	Probeset ID	Entrez Gene	Gene Symbol	Gene Title	RefSeq Transcript ID	Gene Ontology Biological Process	Gene Ontology Cellular Component	Gene Ontology Molecular Function	p-value(Treatment)	p-value(5 mM vs. 1 mM)	Ratio(5 mM vs. 1 mM)	Fold-Change(5 mM vs. 1 mM)	Fold-Change(5 mM vs. 1 mM) (Description)	F(Treatment)	SS(Treatment)	SS(Error)	F(Error)
44440	235183_at	---	---	---	---	---	---	---	0.00909348	0.00388798	0.465397	-2.1487	5 mM down vs 1 mM	11.3729	2.0059	0.529126	1
45618	236361_at	117248	GALNTL2	UDP-N-acetyl-alpha-D-galactosamine:polypeptide N-acetylgalactosaminyltransferase-like 2	NM_054110	---	0000139 // Golgi membrane // inferred from electronic annotation /// 0005794 // Golgi a	0004653 // polypeptide N-acetylgalactosaminyltransferase activity // inferred from elec	0.00012788	7.50699e-05	0.485971	-2.05774	5 mM down vs 1 mM	56.5462	2.01406	0.106854	1
2938	1556325_at	27145	FILIP1	filamin A interacting protein 1	NM_015687	---	---	---	0.000972965	0.000443227	0.531812	-1.88036	5 mM down vs 1 mM	27.2753	1.40943	0.155023	1
4028	1558019_at	---	---	---	---	---	---	---	0.0161945	0.00676055	0.537558	-1.86026	5 mM down vs 1 mM	8.85766	1.30207	0.441	1
15790	206336_at	6372	CXCL6	chemokine (C-X-C motif) ligand 6 (granulocyte chemotactic protein 2)	NM_002993	0006935 // chemotaxis // inferred from electronic annotation /// 0006935 // chemotaxis	0005576 // extracellular region // not recorded /// 0005576 // extracellular region //	0005125 // cytokine activity // inferred from electronic annotation /// 0008009 // chem	0.000164204	5.76478e-05	0.551967	-1.8117	5 mM down vs 1 mM	51.7848	1.14004	0.0660446	1
39805	230543_at	8239	USP9X	ubiquitin specific peptidase 9, X-linked	NM_001039590 /// NM_001039591	0006511 // ubiquitin-dependent protein catabolic process // inferred from electronic an	0005737 // cytoplasm // inferred from direct assay /// 0005737 // cytoplasm // inferred	0004197 // cysteine-type endopeptidase activity // traceable author statement /// 00042	0.0828867	0.0397564	0.594544	-1.68196	5 mM down vs 1 mM	3.8806	0.956685	0.73959	1
50014	240757_at	23332	CLASP1	Cytoplasmic linker associated protein 1	NM_001142273 /// NM_001142274 /// NM_015282	0000226 // microtubule cytoskeleton organization // inferred from genetic interaction /	0000775 // chromosome, centromeric region // inferred from electronic annotation /// 00	0005488 // binding // inferred from electronic annotation /// 0005515 // protein bindin	0.0185418	0.00725591	0.629854	-1.58767	5 mM down vs 1 mM	8.33454	0.700896	0.252286	1
13344	203889_at	6447	SCG5	secretogranin V (7B2 protein)	NM_001144757 /// NM_003020	0006810 // transport // inferred from electronic annotation /// 0006886 // intracellula	0005576 // extracellular region // inferred from electronic annotation /// 0030141 // s	0004857 // enzyme inhibitor activity // inferred from sequence or structural similarity	0.0100083	0.00437369	0.634794	-1.57531	5 mM down vs 1 mM	10.9209	0.714256	0.196208	1
9884	1570515_a_at	27145	FILIP1	filamin A interacting protein 1	NM_015687	---	---	---	0.00101194	0.000961814	0.643276	-1.55454	5 mM down vs 1 mM	26.8815	0.906544	0.101171	1
37763	228501_at	117248	GALNTL2	UDP-N-acetyl-alpha-D-galactosamine:polypeptide N-acetylgalactosaminyltransferase-like 2	NM_054110	---	0000139 // Golgi membrane // inferred from electronic annotation /// 0005794 // Golgi a	0004653 // polypeptide N-acetylgalactosaminyltransferase activity // inferred from elec	0.000225661	9.06037e-05	0.645502	-1.54918	5 mM down vs 1 mM	46.276	0.648133	0.0420174	1
29117	219825_at	56603	CYP26B1	cytochrome P450, family 26, subfamily B, polypeptide 1	NM_019885	0001709 // cell fate determination // inferred from sequence or structural similarity /	0005783 // endoplasmic reticulum // non-traceable author statement /// 0005783 // endop	0001972 // retinoic acid binding // inferred from direct assay /// 0004497 // monooxyge	0.0125929	0.00454385	0.653322	-1.53064	5 mM down vs 1 mM	9.89476	0.576984	0.174936	1
16991	207542_s_at	358	AQP1	aquaporin 1 (Colton blood group)	NM_001185060 /// NM_001185061 /// NM_001185062 /// NM_198098	0003097 // renal water transport // inferred from direct assay /// 0006182 // cGMP bios	0005634 // nucleus // inferred from direct assay /// 0005737 // cytoplasm // inferred f	0005215 // transporter activity // inferred from electronic annotation /// 0005223 // i	0.00217036	0.000719123	0.66562	-1.50236	5 mM down vs 1 mM	20.171	0.518654	0.0771387	1
20841	211506_s_at	3576	IL8	interleukin 8	NM_000584	0001525 // angiogenesis // traceable author statement /// 0006928 // cellular component	0005576 // extracellular region // not recorded /// 0005576 // extracellular region //	0005125 // cytokine activity // inferred from electronic annotation /// 0005153 // inte	0.0299985	0.0115283	0.667323	-1.49852	5 mM down vs 1 mM	6.65505	0.528026	0.238026	1
45197	235940_at	84267	C9orf64	chromosome 9 open reading frame 64	NM_032307	---	---	---	0.00662307	0.00223639	0.669497	-1.49366	5 mM down vs 1 mM	12.9748	0.502783	0.116252	1
29733	220441_at	79962	DNAJC22	DnaJ (Hsp40) homolog, subfamily C, member 22	NM_024902	---	0016020 // membrane // inferred from electronic annotation /// 0016021 // integral to m	0031072 // heat shock protein binding // inferred from electronic annotation	0.00142497	0.000504485	0.670027	-1.49248	5 mM down vs 1 mM	23.6596	0.51577	0.065399	1
12827	203372_s_at	8835	SOCS2	suppressor of cytokine signaling 2	NM_003877	0001558 // regulation of cell growth // non-traceable author statement /// 0006916 // a	0005737 // cytoplasm // non-traceable author statement	0005070 // SH3/SH2 adaptor activity // traceable author statement /// 0005131 // growth	0.0631139	0.0237026	0.690649	-1.44791	5 mM down vs 1 mM	4.53494	0.428175	0.283251	1
40872	231610_at	146057	TTBK2	Tau tubulin kinase 2	NM_173500	0006468 // protein phosphorylation // inferred from electronic annotation /// 0008219 /	0005882 // intermediate filament // inferred from electronic annotation /// 0045095 //	0000166 // nucleotide binding // inferred from electronic annotation /// 0004672 // pro	0.114115	0.0459989	0.692119	-1.44484	5 mM down vs 1 mM	3.18502	0.428013	0.40315	1
22914	213606_s_at	396	ARHGDIA	Rho GDP dissociation inhibitor (GDI) alpha	NM_001185077 /// NM_001185078 /// NM_004309	0006916 // anti-apoptosis // traceable author statement /// 0006928 // cellular compone	0001772 // immunological synapse // inferred from electronic annotation /// 0005737 //	0005094 // Rho GDP-dissociation inhibitor activity // inferred from electronic annotati	0.0576837	0.032678	0.696123	-1.43653	5 mM down vs 1 mM	4.76432	0.510905	0.321707	1
15846	206392_s_at	5918	RARRES1	retinoic acid receptor responder (tazarotene induced) 1	NM_002888 /// NM_206963	0008285 // negative regulation of cell proliferation // traceable author statement	0016020 // membrane // inferred from electronic annotation /// 0016021 // integral to m	---	0.0448688	0.0180325	0.70206	-1.42438	5 mM down vs 1 mM	5.44254	0.408958	0.225423	1
37791	228529_at	51691	NAA38	N(alpha)-acetyltransferase 38, NatC auxiliary subunit	NM_016200	0000398 // nuclear mRNA splicing, via spliceosome // non-traceable author statement ///	0005634 // nucleus // non-traceable author statement /// 0005634 // nucleus // inferred	0003723 // RNA binding // inferred from electronic annotation /// 0005515 // protein bi	0.0165282	0.00720627	0.702812	-1.42285	5 mM down vs 1 mM	8.7773	0.428313	0.146394	1
3461	1557129_a_at	374393	FAM111B	family with sequence similarity 111, member B	NM_001142703 /// NM_001142704 /// NM_198947	---	---	0003824 // catalytic activity // inferred from electronic annotation	0.0698718	0.0304004	0.714555	-1.39947	5 mM down vs 1 mM	4.28373	0.380255	0.266302	1
47599	238342_at	---	---	---	---	---	---	---	0.0401318	0.0163803	0.716211	-1.39624	5 mM down vs 1 mM	5.76244	0.367805	0.191484	1
5236	1560208_at	---	---	---	---	---	---	---	0.0433183	0.0158243	0.718021	-1.39272	5 mM down vs 1 mM	5.54209	0.342625	0.185467	1
26550	217257_at	6452	SH3BP2	SH3-domain binding protein 2	NM_001122681 /// NM_001145855 /// NM_001145856 /// NM_003023	0007165 // signal transduction // traceable author statement	---	0005070 // SH3/SH2 adaptor activity // traceable author statement /// 0005515 // protei	0.0456426	0.0275184	0.721323	-1.38634	5 mM down vs 1 mM	5.39456	0.428929	0.238534	1
15002	205547_s_at	6876	TAGLN	transgelin	NM_001001522 /// NM_003186	0007517 // muscle organ development // inferred from electronic annotation /// 0007517	0005737 // cytoplasm // inferred from electronic annotation	0003779 // actin binding // inferred from electronic annotation /// 0005515 // protein	0.000304439	0.000444933	0.722152	-1.38475	5 mM down vs 1 mM	41.5952	0.571988	0.0412539	1
48226	238969_at	152078	C3orf55	chromosome 3 open reading frame 55	NM_001099777 /// NM_001130001 /// NM_001130002 /// NR_024016	---	---	---	0.0497716	0.0302314	0.722167	-1.38472	5 mM down vs 1 mM	5.15569	0.427967	0.249026	1
44669	235412_at	8874	ARHGEF7	Rho guanine nucleotide exchange factor (GEF) 7	NM_001113511 /// NM_001113512 /// NM_001113513 /// NM_003899 /// NM_145735	0006915 // apoptosis // not recorded /// 0007165 // signal transduction // traceable au	0005622 // intracellular // inferred from electronic annotation /// 0005737 // cytoplas	0005085 // guanyl-nucleotide exchange factor activity // not recorded /// 0005085 // gu	0.0329942	0.0129655	0.724078	-1.38107	5 mM down vs 1 mM	6.35353	0.339292	0.160206	1
51766	242509_at	---	---	---	---	---	---	---	0.00688986	0.00292566	0.7268	-1.37589	5 mM down vs 1 mM	12.7659	0.348675	0.0819393	1
44985	235728_at	124961	ZFP3	zinc finger protein 3 homolog (mouse)	NM_153018	0006350 // transcription // inferred from electronic annotation /// 0045449 // regulati	0005622 // intracellular // inferred from electronic annotation /// 0005634 // nucleus	0003676 // nucleic acid binding // inferred from electronic annotation /// 0003677 // D	0.0416471	0.017399	0.729932	-1.36999	5 mM down vs 1 mM	5.65485	0.330661	0.175421	1
46175	236918_s_at	151827	LRRC34	leucine rich repeat containing 34	NM_001172779 /// NM_001172780 /// NM_153353	---	---	0005515 // protein binding // inferred from electronic annotation	0.00886714	0.00308068	0.73138	-1.36728	5 mM down vs 1 mM	11.4942	0.308118	0.0804193	1
16603	207149_at	1010	CDH12	cadherin 12, type 2 (N-cadherin 2)	NM_004061	0007155 // cell adhesion // inferred from electronic annotation /// 0007156 // homophil	0005886 // plasma membrane // not recorded /// 0005886 // plasma membrane // inferred f	0005509 // calcium ion binding // inferred from electronic annotation	0.0103045	0.00459531	0.731522	-1.36701	5 mM down vs 1 mM	10.7862	0.340851	0.0948017	1
18980	209560_s_at	8788	DLK1	delta-like 1 homolog (Drosophila)	NM_003836	0007275 // multicellular organismal development // traceable author statement /// 00097	0005615 // extracellular space // traceable author statement /// 0005625 // soluble fra	0005509 // calcium ion binding // inferred from electronic annotation /// 0005515 // pr	0.0142541	0.00496862	0.734116	-1.36218	5 mM down vs 1 mM	9.37299	0.299242	0.0957779	1
15123	205668_at	4065	LY75	lymphocyte antigen 75	NM_002349	0006897 // endocytosis // inferred from electronic annotation /// 0006954 // inflammato	0005887 // integral to plasma membrane // traceable author statement /// 0016020 // mem	0004872 // receptor activity // inferred from electronic annotation /// 0004872 // rece	0.00521974	0.00202485	0.735137	-1.36029	5 mM down vs 1 mM	14.2944	0.313137	0.0657188	1
2572	1555778_a_at	10631	POSTN	periostin, osteoblast specific factor	NM_001135934 /// NM_001135935 /// NM_001135936 /// NM_006475	0001501 // skeletal system development // traceable author statement /// 0007155 // cel	0005576 // extracellular region // inferred from electronic annotation /// 0005578 // p	0008201 // heparin binding // inferred from sequence or structural similarity /// 00082	0.0310566	0.0199001	0.735251	-1.36008	5 mM down vs 1 mM	6.54414	0.390344	0.178944	1
36869	227607_at	57559	STAMBPL1	STAM binding protein-like 1	NM_020799	---	---	0004221 // ubiquitin thiolesterase activity // inferred from electronic annotation ///	0.00388873	0.00261439	0.735559	-1.35951	5 mM down vs 1 mM	16.0774	0.388654	0.0725219	1
36097	226834_at	---	---	---	---	---	---	---	0.00551954	0.00252385	0.736817	-1.35719	5 mM down vs 1 mM	13.9754	0.32938	0.0707056	1
11860	202404_s_at	1278	COL1A2	collagen, type I, alpha 2	NM_000089	0001501 // skeletal system development // inferred from mutant phenotype /// 0001568 //	0005576 // extracellular region // not recorded /// 0005576 // extracellular region //	0005201 // extracellular matrix structural constituent // non-traceable author statemen	0.000744008	0.000252167	0.739289	-1.35265	5 mM down vs 1 mM	30.1077	0.289644	0.0288609	1
36688	227425_at	9185	REPS2	RALBP1 associated Eps domain containing 2	NM_001080975 /// NM_004726	0006461 // protein complex assembly // traceable author statement /// 0007173 // epider	0005737 // cytoplasm // inferred from electronic annotation	0005509 // calcium ion binding // inferred from electronic annotation /// 0005509 // ca	0.0564655	0.0217865	0.740676	-1.35012	5 mM down vs 1 mM	4.81976	0.286712	0.17846	1
18469	209047_at	358	AQP1	aquaporin 1 (Colton blood group)	NM_001185060 /// NM_001185061 /// NM_001185062 /// NM_198098	0003097 // renal water transport // inferred from direct assay /// 0006182 // cGMP bios	0005634 // nucleus // inferred from direct assay /// 0005737 // cytoplasm // inferred f	0005215 // transporter activity // inferred from electronic annotation /// 0005223 // i	0.000360994	0.0001383	0.740958	-1.3496	5 mM down vs 1 mM	39.1329	0.298809	0.0229073	1
46319	237062_at	---	---	---	---	---	---	---	0.0505623	0.0475365	0.741898	-1.34789	5 mM down vs 1 mM	5.11295	0.4611	0.270548	1
37879	228617_at	54739	XAF1	XIAP associated factor 1	NM_017523 /// NM_199139	0006915 // apoptosis // inferred from electronic annotation	0005634 // nucleus // inferred from electronic annotation /// 0005737 // cytoplasm // i	0008270 // zinc ion binding // inferred from electronic annotation /// 0046872 // metal	0.0067002	0.00542689	0.746307	-1.33993	5 mM down vs 1 mM	12.9132	0.383653	0.0891301	1
19244	209830_s_at	9351	SLC9A3R2	solute carrier family 9 (sodium/hydrogen exchanger), member 3 regulator 2	NM_001130012 /// NM_004785	0006461 // protein complex assembly // traceable author statement /// 0048839 // inner	0005634 // nucleus // inferred from electronic annotation /// 0005634 // nucleus // tra	0005515 // protein binding // inferred from physical interaction /// 0005515 // protein	0.0842669	0.0338369	0.747211	-1.33831	5 mM down vs 1 mM	3.84283	0.271856	0.212231	1
40003	230741_at	---	---	---	---	---	---	---	0.0491301	0.0204692	0.747722	-1.3374	5 mM down vs 1 mM	5.19103	0.280637	0.162186	1
19472	210059_s_at	5603	MAPK13	mitogen-activated protein kinase 13	NM_002754	0006468 // protein phosphorylation // inferred from electronic annotation /// 0006950 /	0005625 // soluble fraction // inferred from electronic annotation	0000166 // nucleotide binding // inferred from electronic annotation /// 0004672 // pro	0.0223737	0.00827552	0.747802	-1.33725	5 mM down vs 1 mM	7.64655	0.26939	0.105691	1
12315	202859_x_at	3576	IL8	interleukin 8	NM_000584	0001525 // angiogenesis // traceable author statement /// 0006928 // cellular component	0005576 // extracellular region // not recorded /// 0005576 // extracellular region //	0005125 // cytokine activity // inferred from electronic annotation /// 0005153 // inte	0.0602484	0.0282674	0.747803	-1.33725	5 mM down vs 1 mM	4.65255	0.296983	0.191497	1
35209	225945_at	79027	ZNF655	zinc finger protein 655	NM_001009958 /// NM_001009960 /// NM_001083956 /// NM_001085366 /// NM_001085367 /// NM	0006350 // transcription // inferred from electronic annotation /// 0006355 // regulati	0005622 // intracellular // inferred from electronic annotation /// 0005634 // nucleus	0003676 // nucleic acid binding // inferred from electronic annotation /// 0003677 // D	0.0234185	0.0100576	0.748069	-1.33677	5 mM down vs 1 mM	7.48579	0.287259	0.115122	1
10464	201008_s_at	10628	TXNIP	thioredoxin interacting protein	NM_006472	0000122 // negative regulation of transcription from RNA polymerase II promoter // infe	0005634 // nucleus // inferred from electronic annotation /// 0005737 // cytoplasm // i	0004857 // enzyme inhibitor activity // inferred from electronic annotation /// 0005515	0.00627586	0.00349173	0.748553	-1.33591	5 mM down vs 1 mM	13.2641	0.320825	0.0725624	1
15477	206022_at	4693	NDP	Norrie disease (pseudoglioma)	NM_000266	0001890 // placenta development // inferred from electronic annotation /// 0007033 // v	0005576 // extracellular region // inferred from electronic annotation /// 0005615 // e	0005109 // frizzled binding // inferred from physical interaction /// 0008083 // growth	0.0244642	0.00978097	0.749584	-1.33407	5 mM down vs 1 mM	7.33421	0.274031	0.11209	1
28303	219011_at	57664	PLEKHA4	pleckstrin homology domain containing, family A (phosphoinositide binding specific) mem	NM_001161354 /// NM_020904	---	0005737 // cytoplasm // inferred from electronic annotation /// 0016020 // membrane //	0005545 // phosphatidylinositol binding // non-traceable author statement /// 0008289 /	0.00972458	0.00339374	0.749963	-1.3334	5 mM down vs 1 mM	11.055	0.260854	0.070788	1
47697	238440_at	171425	CLYBL	citrate lyase beta like	NM_206808	0006725 // cellular aromatic compound metabolic process // inferred from electronic ann	0005739 // mitochondrion // inferred from electronic annotation /// 0009346 // citrate	0003824 // catalytic activity // inferred from electronic annotation /// 0008815 // cit	0.0533286	0.0257629	0.750167	-1.33304	5 mM down vs 1 mM	4.97017	0.29558	0.178412	1
2423	1555561_a_at	55757	UGGT2	UDP-glucose glycoprotein glucosyltransferase 2	NM_020121	0006486 // protein glycosylation // inferred from electronic annotation	0005783 // endoplasmic reticulum // inferred from electronic annotation /// 0005788 //	0003980 // UDP-glucose:glycoprotein glucosyltransferase activity // inferred from seque	0.00484828	0.0140865	0.752824	-1.32833	5 mM down vs 1 mM	14.7252	0.632481	0.128857	1
3486	1557169_x_at	493812	HCG11	HLA complex group 11	NR_026790	---	---	---	0.033264	0.0120581	0.754163	-1.32597	5 mM down vs 1 mM	6.32817	0.249464	0.118264	1
15211	205756_s_at	2157	F8	coagulation factor VIII, procoagulant component	NM_000132 /// NM_019863	0006953 // acute-phase response // inferred from electronic annotation /// 0007155 // c	0005576 // extracellular region // not recorded /// 0005576 // extracellular region //	0005507 // copper ion binding // inferred from electronic annotation /// 0005515 // pro	0.0382355	0.0211151	0.754626	-1.32516	5 mM down vs 1 mM	5.90497	0.304093	0.154494	1
12889	203434_s_at	4311	MME	membrane metallo-endopeptidase	NM_000902 /// NM_007287 /// NM_007288 /// NM_007289	0006508 // proteolysis // inferred from electronic annotation /// 0006508 // proteolysi	0005624 // membrane fraction // inferred from electronic annotation /// 0005886 // plas	0004222 // metalloendopeptidase activity // inferred from electronic annotation /// 000	0.000797446	0.000267059	0.754983	-1.32453	5 mM down vs 1 mM	29.351	0.249601	0.025512	1
16213	206759_at	2208	FCER2	Fc fragment of IgE, low affinity II, receptor for (CD23)	NM_002002	0002925 // positive regulation of humoral immune response mediated by circulating immun	0005576 // extracellular region // inferred from electronic annotation /// 0005886 // p	0004872 // receptor activity // inferred from electronic annotation /// 0005178 // inte	0.0275422	0.0100829	0.755361	-1.32387	5 mM down vs 1 mM	6.93395	0.24888	0.107679	1
36967	227705_at	56849	TCEAL7	transcription elongation factor A (SII)-like 7	NM_152278	0006350 // transcription // inferred from electronic annotation /// 0045449 // regulati	0005634 // nucleus // inferred from electronic annotation	---	0.000862906	0.000368175	0.758006	-1.31925	5 mM down vs 1 mM	28.5113	0.264912	0.0278744	1
13728	204273_at	1910	EDNRB	endothelin receptor type B	NM_000115 /// NM_001122659 /// NM_003991	0001755 // neural crest cell migration // inferred from electronic annotation /// 00068	0005886 // plasma membrane // not recorded /// 0005886 // plasma membrane // inferred f	0001600 // endothelin-B receptor activity // inferred from physical interaction /// 000	0.0338636	0.0200715	0.75814	-1.31902	5 mM down vs 1 mM	6.27279	0.304591	0.145673	1
2629	1555852_at	100507463	LOC100507463	hypothetical LOC100507463	XR_108622 /// XR_108623 /// XR_108624 /// XR_108625 /// XR_108626 /// XR_110803 /// XR_	---	---	---	0.0929853	0.0365223	0.761758	-1.31275	5 mM down vs 1 mM	3.62191	0.233125	0.193096	1
19471	210058_at	5603	MAPK13	mitogen-activated protein kinase 13	NM_002754	0006468 // protein phosphorylation // inferred from electronic annotation /// 0006950 /	0005625 // soluble fraction // inferred from electronic annotation	0000166 // nucleotide binding // inferred from electronic annotation /// 0004672 // pro	0.00533505	0.00184133	0.763486	-1.30978	5 mM down vs 1 mM	14.1689	0.229935	0.0486846	1
3429	1557071_s_at	51667	NUB1	negative regulator of ubiquitin-like proteins 1	NM_016118	0006511 // ubiquitin-dependent protein catabolic process // inferred from mutant phenot	0005634 // nucleus // inferred from electronic annotation	0005515 // protein binding // inferred from physical interaction	0.0580115	0.0418795	0.763739	-1.30935	5 mM down vs 1 mM	4.74967	0.324164	0.204749	1
49852	240595_at	---	---	---	---	---	---	---	0.0499492	0.0485496	0.767209	-1.30343	5 mM down vs 1 mM	5.14601	0.370269	0.215858	1
16619	207165_at	3161	HMMR	hyaluronan-mediated motility receptor (RHAMM)	NM_001142556 /// NM_001142557 /// NM_012484 /// NM_012485	---	0005737 // cytoplasm // inferred from electronic annotation /// 0009986 // cell surface	0004872 // receptor activity // inferred from electronic annotation /// 0005540 // hyal	0.00684944	0.0034276	0.767758	-1.30249	5 mM down vs 1 mM	12.7968	0.255782	0.0599639	1
14538	205083_at	316	AOX1	aldehyde oxidase 1	NM_001159	0006800 // oxygen and reactive oxygen species metabolic process // traceable author sta	0005737 // cytoplasm // inferred from electronic annotation	0003824 // catalytic activity // inferred from electronic annotation /// 0004031 // ald	0.0298223	0.0106625	0.768515	-1.30121	5 mM down vs 1 mM	6.67403	0.216441	0.097291	1
15136	205681_at	597	BCL2A1	BCL2-related protein A1	NM_001114735 /// NM_004049	0006915 // apoptosis // inferred from electronic annotation /// 0006916 // anti-apoptos	0005737 // cytoplasm // inferred from electronic annotation	0005515 // protein binding // inferred from physical interaction	0.00983756	0.00402244	0.768948	-1.30048	5 mM down vs 1 mM	11.001	0.232205	0.063323	1
40175	230913_at	---	---	---	---	---	---	---	0.0640635	0.0386587	0.768977	-1.30043	5 mM down vs 1 mM	4.49752	0.278543	0.185798	1
48765	239508_x_at	255101	CCDC108	coiled-coil domain containing 108	NM_152389 /// NM_194302	---	0016020 // membrane // inferred from electronic annotation /// 0016021 // integral to m	0005198 // structural molecule activity // inferred from electronic annotation	0.0981007	0.0401787	0.770369	-1.29808	5 mM down vs 1 mM	3.50475	0.21883	0.187314	1
15514	206060_s_at	26191	PTPN22	protein tyrosine phosphatase, non-receptor type 22 (lymphoid)	NM_001193431 /// NM_012411 /// NM_015967	0006470 // protein dephosphorylation // inferred from electronic annotation /// 0006470	0005737 // cytoplasm // inferred from electronic annotation	0004721 // phosphoprotein phosphatase activity // inferred from electronic annotation /	0.000451112	0.00017704	0.771772	-1.29572	5 mM down vs 1 mM	36.1165	0.224948	0.0186852	1
7111	1563219_at	---	---	---	---	---	---	---	0.0274021	0.0147815	0.772375	-1.29471	5 mM down vs 1 mM	6.95084	0.252814	0.109115	1
3650	1557436_at	286046	XKR6	XK, Kell blood group complex subunit-related family, member 6	NM_173683	---	0016020 // membrane // inferred from electronic annotation /// 0016021 // integral to m	0005515 // protein binding // inferred from electronic annotation	0.097646	0.0418305	0.772722	-1.29413	5 mM down vs 1 mM	3.51483	0.219376	0.187243	1
50924	241667_x_at	---	---	---	---	---	---	---	0.0756058	0.0321466	0.773703	-1.29249	5 mM down vs 1 mM	4.09474	0.21833	0.159959	1
12714	203259_s_at	51020	HDDC2	HD domain containing 2	NM_016063	---	0005739 // mitochondrion // inferred from electronic annotation	0003824 // catalytic activity // inferred from electronic annotation	0.00052704	0.000171872	0.775253	-1.2899	5 mM down vs 1 mM	34.1398	0.20314	0.0178507	1
10466	201010_s_at	10628	TXNIP	thioredoxin interacting protein	NM_006472	0000122 // negative regulation of transcription from RNA polymerase II promoter // infe	0005634 // nucleus // inferred from electronic annotation /// 0005737 // cytoplasm // i	0004857 // enzyme inhibitor activity // inferred from electronic annotation /// 0005515	0.000296727	0.000447965	0.775663	-1.28922	5 mM down vs 1 mM	41.9782	0.35245	0.025188	1
14973	205518_s_at	8418	CMAH	cytidine monophosphate-N-acetylneuraminic acid hydroxylase (CMP-N-acetylneuraminate mon	NR_002174 /// NR_027626	0055114 // oxidation reduction // inferred from electronic annotation	0005737 // cytoplasm // traceable author statement	0016491 // oxidoreductase activity // inferred from electronic annotation /// 0030338 /	0.0285308	0.0115003	0.77652	-1.2878	5 mM down vs 1 mM	6.81786	0.21129	0.0929719	1
49515	240258_at	2023	ENO1	enolase 1, (alpha)	NM_001428	0000122 // negative regulation of transcription from RNA polymerase II promoter // trac	0000015 // phosphopyruvate hydratase complex // inferred from electronic annotation ///	0000287 // magnesium ion binding // inferred from electronic annotation /// 0003677 //	0.0799399	0.0383974	0.776976	-1.28704	5 mM down vs 1 mM	3.96413	0.225677	0.170789	1
26629	217336_at	376693 /// 6204	RPS10 /// RPS10P7	ribosomal protein S10 /// ribosomal protein S10 pseudogene 7	NM_001014 /// NR_026667	0006412 // translation // inferred by curator /// 0006414 // translational elongation /	0005634 // nucleus // inferred from electronic annotation /// 0005730 // nucleolus // i	0005515 // protein binding // inferred from physical interaction	0.0277759	0.0103475	0.777084	-1.28686	5 mM down vs 1 mM	6.90601	0.202692	0.0880503	1
31433	222145_at	---	---	---	---	---	---	---	0.0210459	0.00830797	0.777157	-1.28674	5 mM down vs 1 mM	7.8659	0.208915	0.0796787	1
19799	210393_at	8549	LGR5	leucine-rich repeat-containing G protein-coupled receptor 5	NM_003667	0007165 // signal transduction // inferred from electronic annotation /// 0007186 // G-	0005886 // plasma membrane // inferred from electronic annotation /// 0005887 // integr	0004871 // signal transducer activity // inferred from electronic annotation /// 000487	0.0203776	0.00756664	0.77724	-1.2866	5 mM down vs 1 mM	7.9834	0.203246	0.0763757	1
35666	226402_at	113612	CYP2U1	cytochrome P450, family 2, subfamily U, polypeptide 1	NM_183075	0055114 // oxidation reduction // inferred from electronic annotation	0005783 // endoplasmic reticulum // inferred from electronic annotation /// 0005789 //	0004497 // monooxygenase activity // inferred from electronic annotation /// 0005506 //	0.00571939	0.0029764	0.777261	-1.28657	5 mM down vs 1 mM	13.7753	0.236254	0.0514515	1
12828	203373_at	8835	SOCS2	suppressor of cytokine signaling 2	NM_003877	0001558 // regulation of cell growth // non-traceable author statement /// 0006916 // a	0005737 // cytoplasm // non-traceable author statement	0005070 // SH3/SH2 adaptor activity // traceable author statement /// 0005131 // growth	0.0401348	0.0268392	0.778106	-1.28517	5 mM down vs 1 mM	5.76222	0.266715	0.138861	1
35006	225741_at	25917	THUMPD3	THUMP domain containing 3	NM_001114092 /// NM_015453	---	---	0003723 // RNA binding // inferred from electronic annotation /// 0005515 // protein bi	0.0187094	0.0130211	0.778182	-1.28505	5 mM down vs 1 mM	8.30059	0.268016	0.0968663	1
37988	228726_at	1992	SERPINB1	serpin peptidase inhibitor, clade B (ovalbumin), member 1	NM_030666	---	0005615 // extracellular space // inferred from direct assay /// 0005737 // cytoplasm /	0004867 // serine-type endopeptidase inhibitor activity // non-traceable author stateme	0.0132416	0.0053889	0.778443	-1.28462	5 mM down vs 1 mM	9.68065	0.210075	0.0651015	1
15357	205902_at	3782	KCNN3	potassium intermediate/small conductance calcium-activated channel, subfamily N, member	NM_002249 /// NM_170782	0006810 // transport // inferred from electronic annotation /// 0006811 // ion transpor	0005886 // plasma membrane // inferred from electronic annotation /// 0016020 // membra	0005216 // ion channel activity // inferred from electronic annotation /// 0005516 // c	7.62297e-06	4.41293e-06	0.779217	-1.28334	5 mM down vs 1 mM	149.433	0.238976	0.00479765	1
15655	206201_s_at	4223	MEOX2	mesenchyme homeobox 2	NM_005924	0001525 // angiogenesis // inferred from electronic annotation /// 0001757 // somite sp	0005634 // nucleus // inferred from electronic annotation /// 0005737 // cytoplasm // i	0003677 // DNA binding // inferred from electronic annotation /// 0003700 // sequence-s	0.0471211	0.0187342	0.779249	-1.28329	5 mM down vs 1 mM	5.30583	0.201998	0.114213	1
46846	237589_at	---	---	---	---	---	---	---	0.0919717	0.0424915	0.779722	-1.28251	5 mM down vs 1 mM	3.64615	0.213859	0.17596	1
31160	221872_at	5918	RARRES1	retinoic acid receptor responder (tazarotene induced) 1	NM_002888 /// NM_206963	0008285 // negative regulation of cell proliferation // traceable author statement	0016020 // membrane // inferred from electronic annotation /// 0016021 // integral to m	---	0.0535788	0.0211949	0.779811	-1.28236	5 mM down vs 1 mM	4.95775	0.199622	0.120794	1
16054	206600_s_at	9121	SLC16A5	solute carrier family 16, member 5 (monocarboxylic acid transporter 6)	NM_004695	0006810 // transport // inferred from electronic annotation /// 0015711 // organic anio	0005624 // membrane fraction // traceable author statement /// 0005886 // plasma membra	0008028 // monocarboxylic acid transmembrane transporter activity // traceable author s	0.000503551	0.000162337	0.780783	-1.28077	5 mM down vs 1 mM	34.7086	0.191199	0.0165261	1
32961	223677_at	83734	ATG10	ATG10 autophagy related 10 homolog (S. cerevisiae)	NM_001131028 /// NM_031482	0006497 // protein lipidation // inferred from sequence or structural similarity /// 00	0005622 // intracellular // inferred from direct assay /// 0005737 // cytoplasm // infe	0005515 // protein binding // inferred from physical interaction /// 0005515 // protein	0.115905	0.0463834	0.781539	-1.27953	5 mM down vs 1 mM	3.153	0.191036	0.181765	1
19747	210340_s_at	1438	CSF2RA	colony stimulating factor 2 receptor, alpha, low-affinity (granulocyte-macrophage)	NM_001161529 /// NM_001161530 /// NM_001161531 /// NM_001161532 /// NM_006140 /// NM_17	---	0005576 // extracellular region // inferred from electronic annotation /// 0005886 // p	0004872 // receptor activity // inferred from electronic annotation /// 0004872 // rece	0.0554956	0.02149	0.782226	-1.2784	5 mM down vs 1 mM	4.86506	0.192393	0.118638	1
50933	241676_x_at	---	---	---	---	---	---	---	0.0362278	0.0132551	0.78287	-1.27735	5 mM down vs 1 mM	6.06652	0.188183	0.0930596	1
3513	1557217_a_at	2187	FANCB	Fanconi anemia, complementation group B	NM_001018113 /// NM_152633	0006281 // DNA repair // inferred from electronic annotation /// 0006974 // response to	0005634 // nucleus // inferred from electronic annotation	---	0.0554702	0.022501	0.783271	-1.2767	5 mM down vs 1 mM	4.86626	0.19486	0.120129	1
39251	229989_at	91893	FDXACB1	ferredoxin-fold anticodon binding domain containing 1	NM_138378	0006432 // phenylalanyl-tRNA aminoacylation // inferred from electronic annotation ///	0005737 // cytoplasm // inferred from electronic annotation /// 0005783 // endoplasmic	0000049 // tRNA binding // inferred from electronic annotation /// 0000287 // magnesium	0.0032494	0.00112035	0.783721	-1.27596	5 mM down vs 1 mM	17.2544	0.188219	0.0327254	1
20035	210642_at	881	CCIN	calicin	NM_005893	0007275 // multicellular organismal development // inferred from electronic annotation	0005737 // cytoplasm // inferred from electronic annotation /// 0005856 // cytoskeleton	0005200 // structural constituent of cytoskeleton // non-traceable author statement ///	0.080305	0.0309603	0.786073	-1.27215	5 mM down vs 1 mM	3.95356	0.181791	0.137945	1
36426	227163_at	119391	GSTO2	glutathione S-transferase omega 2	NM_001191013 /// NM_001191014 /// NM_001191015 /// NM_183239	0008152 // metabolic process // inferred from electronic annotation	0005737 // cytoplasm // inferred from electronic annotation	0004364 // glutathione transferase activity // inferred from electronic annotation ///	0.0552145	0.0237087	0.787278	-1.2702	5 mM down vs 1 mM	4.87838	0.192362	0.118294	1
37412	228150_at	89866	SEC16B	SEC16 homolog B (S. cerevisiae)	NM_033127	0006810 // transport // inferred from electronic annotation /// 0015031 // protein tran	0000139 // Golgi membrane // inferred from electronic annotation /// 0005783 // endopla	---	0.0179268	0.0130311	0.788334	-1.2685	5 mM down vs 1 mM	8.4627	0.245825	0.0871442	1
19125	209709_s_at	3161	HMMR	hyaluronan-mediated motility receptor (RHAMM)	NM_001142556 /// NM_001142557 /// NM_012484 /// NM_012485	---	0005737 // cytoplasm // inferred from electronic annotation /// 0009986 // cell surface	0004872 // receptor activity // inferred from electronic annotation /// 0005540 // hyal	0.0300748	0.0108516	0.788343	-1.26848	5 mM down vs 1 mM	6.64688	0.177296	0.0800207	1
40197	230935_at	100506798	LOC100506798	hypothetical LOC100506798	XR_108399 /// XR_112439 /// XR_113394	---	---	---	0.0436927	0.0172466	0.788849	-1.26767	5 mM down vs 1 mM	5.51762	0.182356	0.099149	1
41207	231945_at	27145	FILIP1	filamin A interacting protein 1	NM_015687	---	---	---	0.0220862	0.0109933	0.788878	-1.26762	5 mM down vs 1 mM	7.69254	0.205241	0.0800415	1
22118	212805_at	158471	PRUNE2	prune homolog 2 (Drosophila)	NM_015225	0006915 // apoptosis // inferred from electronic annotation /// 0006917 // induction of	0005737 // cytoplasm // inferred from electronic annotation	0016462 // pyrophosphatase activity // inferred from electronic annotation /// 0046872	0.0103089	0.00464135	0.789879	-1.26602	5 mM down vs 1 mM	10.7843	0.194814	0.0541941	1
14153	204698_at	3669	ISG20	interferon stimulated exonuclease gene 20kDa	NM_002201	0000738 // DNA catabolic process, exonucleolytic // inferred from direct assay /// 0006	0005622 // intracellular // inferred from electronic annotation /// 0005634 // nucleus	0000175 // 3'-5'-exoribonuclease activity // inferred from direct assay /// 0003676 //	0.00270246	0.00104221	0.789925	-1.26594	5 mM down vs 1 mM	18.5378	0.184171	0.0298047	1
13741	204286_s_at	5366	PMAIP1	phorbol-12-myristate-13-acetate-induced protein 1	NM_021127	0001836 // release of cytochrome c from mitochondria // inferred from direct assay ///	0005739 // mitochondrion // inferred from direct assay /// 0005739 // mitochondrion //	0005515 // protein binding // inferred from physical interaction	0.0496459	0.0185239	0.790483	-1.26505	5 mM down vs 1 mM	5.16257	0.17366	0.100915	1
44845	235588_at	157570	ESCO2	establishment of cohesion 1 homolog 2 (S. cerevisiae)	NM_001017420	0006275 // regulation of DNA replication // inferred from mutant phenotype /// 0006281	0000785 // chromatin // inferred from direct assay /// 0005634 // nucleus // inferred f	0003684 // damaged DNA binding // inferred from electronic annotation /// 0003887 // DN	0.009263	0.00316387	0.790744	-1.26463	5 mM down vs 1 mM	11.2847	0.172262	0.0457952	1
24771	215470_at	653238	GTF2H2B	general transcription factor IIH, polypeptide 2B	NR_033417	---	---	---	0.0725497	0.0488213	0.791645	-1.26319	5 mM down vs 1 mM	4.19299	0.235311	0.16836	1
33127	223843_at	51435	SCARA3	scavenger receptor class A, member 3	NM_016240 /// NM_182826	0006979 // response to oxidative stress // traceable author statement /// 0009650 // UV	0000139 // Golgi membrane // inferred from electronic annotation /// 0005783 // endopla	0005044 // scavenger receptor activity // traceable author statement	0.0500998	0.0342288	0.791938	-1.26273	5 mM down vs 1 mM	5.13784	0.234397	0.136865	1
33449	224169_at	10886	NPFFR2	neuropeptide FF receptor 2	NM_001144756 /// NM_004885 /// NM_053036	0007165 // signal transduction // inferred from electronic annotation /// 0007186 // G-	0005886 // plasma membrane // not recorded /// 0005886 // plasma membrane // inferred f	0004871 // signal transducer activity // inferred from electronic annotation /// 000487	0.0257399	0.0202352	0.792285	-1.26217	5 mM down vs 1 mM	7.16059	0.246866	0.103427	1
11990	202534_x_at	1719	DHFR	dihydrofolate reductase	NM_000791	0006545 // glycine biosynthetic process // inferred from electronic annotation /// 0006	---	0004146 // dihydrofolate reductase activity // inferred from electronic annotation ///	0.00713992	0.00534199	0.792827	-1.26131	5 mM down vs 1 mM	12.5796	0.233656	0.0557224	1
45796	236539_at	26191	PTPN22	protein tyrosine phosphatase, non-receptor type 22 (lymphoid)	NM_001193431 /// NM_012411 /// NM_015967	0006470 // protein dephosphorylation // inferred from electronic annotation /// 0006470	0005737 // cytoplasm // inferred from electronic annotation	0004721 // phosphoprotein phosphatase activity // inferred from electronic annotation /	0.0230349	0.00950633	0.792946	-1.26112	5 mM down vs 1 mM	7.54369	0.18026	0.0716864	1
18420	208998_at	7351	UCP2	uncoupling protein 2 (mitochondrial, proton carrier)	NM_003355	0000303 // response to superoxide // inferred from electronic annotation /// 0001666 //	0005739 // mitochondrion // inferred from electronic annotation /// 0005743 // mitochon	0005488 // binding // inferred from electronic annotation	0.0359332	0.0130473	0.795005	-1.25785	5 mM down vs 1 mM	6.09123	0.164718	0.0811255	1
41285	232023_at	91147	TMEM67	transmembrane protein 67	NM_001142301 /// NM_153704 /// NR_024522	0010826 // negative regulation of centrosome duplication // inferred from mutant phenot	0005737 // cytoplasm // inferred from electronic annotation /// 0005783 // endoplasmic	0005515 // protein binding // inferred from physical interaction /// 0051082 // unfolde	0.107969	0.0481223	0.795843	-1.25653	5 mM down vs 1 mM	3.3002	0.175402	0.159447	1
1834	1554781_at	---	---	---	---	---	---	---	0.00214312	0.000708589	0.796215	-1.25594	5 mM down vs 1 mM	20.2687	0.162457	0.0240455	1
44488	235231_at	285989	ZNF789	zinc finger protein 789	NM_001013258 /// NM_213603	0006350 // transcription // inferred from electronic annotation /// 0006355 // regulati	0005622 // intracellular // inferred from electronic annotation /// 0005634 // nucleus	0003676 // nucleic acid binding // inferred from electronic annotation /// 0003677 // D	0.0523235	0.0406611	0.79644	-1.25559	5 mM down vs 1 mM	5.02088	0.240245	0.143548	1
37504	228242_at	55728	N4BP2	NEDD4 binding protein 2	NM_018177	---	0005737 // cytoplasm // inferred from electronic annotation	0000166 // nucleotide binding // inferred from electronic annotation /// 0004519 // end	0.0878285	0.0350483	0.797208	-1.25438	5 mM down vs 1 mM	3.74905	0.163579	0.130896	1
9389	1569706_at	114803	MYSM1	Myb-like, SWIRM and MPN domains 1	NM_001085487	0006350 // transcription // inferred from electronic annotation /// 0016568 // chromati	0005634 // nucleus // inferred from direct assay /// 0005634 // nucleus // inferred fro	0003677 // DNA binding // inferred from electronic annotation /// 0003713 // transcript	0.0440852	0.0164952	0.797243	-1.25432	5 mM down vs 1 mM	5.49226	0.162114	0.0885505	1
43324	234066_at	9173	IL1RL1	interleukin 1 receptor-like 1	NM_003856 /// NM_016232	0006955 // immune response // non-traceable author statement /// 0007165 // signal tran	0005576 // extracellular region // inferred from electronic annotation /// 0005615 // e	0002113 // interleukin-33 binding // inferred from electronic annotation /// 0002114 //	0.000152682	0.000117603	0.797428	-1.25403	5 mM down vs 1 mM	53.1296	0.218286	0.0123257	1
17735	208303_s_at	64109	CRLF2	cytokine receptor-like factor 2	NM_001012288 /// NM_022148	---	0005576 // extracellular region // inferred from electronic annotation /// 0005886 // p	0004872 // receptor activity // inferred from electronic annotation	0.0126607	0.00535483	0.798123	-1.25294	5 mM down vs 1 mM	9.87169	0.17317	0.0526261	1
25266	215966_x_at	2713	GK3P	glycerol kinase 3 pseudogene	NR_026575	0005975 // carbohydrate metabolic process // inferred from electronic annotation /// 00	0005737 // cytoplasm // inferred from electronic annotation /// 0005737 // cytoplasm //	0000166 // nucleotide binding // inferred from electronic annotation /// 0004370 // gly	0.0524016	0.0221482	0.798995	-1.25157	5 mM down vs 1 mM	5.0169	0.168168	0.100561	1
20723	211379_x_at	8706	B3GALNT1	beta-1,3-N-acetylgalactosaminyltransferase 1 (globoside blood group)	NM_001038628 /// NM_003781 /// NM_033167 /// NM_033168 /// NM_033169	0006486 // protein glycosylation // inferred from electronic annotation /// 0006486 //	0000139 // Golgi membrane // inferred from electronic annotation /// 0005794 // Golgi a	0008378 // galactosyltransferase activity // inferred from electronic annotation /// 00	0.0963958	0.0390468	0.799642	-1.25056	5 mM down vs 1 mM	3.54287	0.159861	0.135366	1
22674	213365_at	112479	ERI2	ERI1 exoribonuclease family member 2	NM_001142725 /// NM_080663	---	0005622 // intracellular // inferred from electronic annotation	0003676 // nucleic acid binding // inferred from electronic annotation /// 0004518 // n	0.0366162	0.0135377	0.799894	-1.25017	5 mM down vs 1 mM	6.03435	0.157291	0.0781978	1
37277	228015_s_at	81603	TRIM8	Tripartite motif-containing 8	NM_030912	---	0005634 // nucleus // inferred from electronic annotation /// 0016605 // PML body // in	0005515 // protein binding // inferred from electronic annotation /// 0008270 // zinc i	0.0561039	0.0229313	0.799994	-1.25001	5 mM down vs 1 mM	4.83653	0.163194	0.101226	1
40371	231109_at	---	---	---	---	---	---	---	0.0245022	0.00948083	0.800341	-1.24947	5 mM down vs 1 mM	7.32887	0.161195	0.0659837	1
37016	227754_at	---	---	---	---	---	---	---	0.0334836	0.0190929	0.80036	-1.24944	5 mM down vs 1 mM	6.30773	0.19324	0.0919065	1
32060	222773_s_at	79695	GALNT12	UDP-N-acetyl-alpha-D-galactosamine:polypeptide N-acetylgalactosaminyltransferase 12 (Ga	NM_024642	---	0000139 // Golgi membrane // inferred from electronic annotation /// 0005794 // Golgi a	0004653 // polypeptide N-acetylgalactosaminyltransferase activity // inferred from elec	0.000434678	0.0001438	0.800718	-1.24888	5 mM down vs 1 mM	36.6034	0.155739	0.0127643	1
32980	223696_at	414	ARSD	arylsulfatase D	NM_001669 /// NM_009589	0008152 // metabolic process // inferred from electronic annotation	0005764 // lysosome // inferred from electronic annotation	0003824 // catalytic activity // inferred from electronic annotation /// 0004065 // ary	0.0668948	0.0298381	0.800899	-1.2486	5 mM down vs 1 mM	4.39022	0.168358	0.115045	1
36466	227203_at	64839	FBXL17	F-box and leucine-rich repeat protein 17	NM_001163315	---	---	---	0.094973	0.0432087	0.801442	-1.24775	5 mM down vs 1 mM	3.57539	0.167572	0.140605	1
49160	239903_at	7162	TPBG	trophoblast glycoprotein	NM_001166392 /// NM_006670	0007155 // cell adhesion // non-traceable author statement	0005737 // cytoplasm // inferred from electronic annotation /// 0005783 // endoplasmic	0005515 // protein binding // inferred from electronic annotation	0.0395266	0.0157808	0.801841	-1.24713	5 mM down vs 1 mM	5.80693	0.159352	0.0823252	1
38760	229498_at	55796	MBNL3	muscleblind-like 3 (Drosophila)	NM_001170701 /// NM_001170702 /// NM_001170703 /// NM_001170704 /// NM_018388 /// NM_13	0006397 // mRNA processing // inferred from electronic annotation /// 0007275 // multic	0005634 // nucleus // inferred from direct assay /// 0005634 // nucleus // inferred fro	0003676 // nucleic acid binding // inferred from electronic annotation /// 0008270 // z	0.0898862	0.0346983	0.80238	-1.24629	5 mM down vs 1 mM	3.69715	0.151395	0.122847	1
8477	1566851_at	287015	TRIM42	tripartite motif-containing 42	NM_152616	---	0005622 // intracellular // inferred from electronic annotation	0005515 // protein binding // inferred from electronic annotation /// 0008270 // zinc i	0.036456	0.0177143	0.802558	-1.24602	5 mM down vs 1 mM	6.04756	0.174158	0.086394	1
47911	238654_at	147645	VSIG10L	V-set and immunoglobulin domain containing 10 like	NM_001163922	---	0016020 // membrane // inferred from electronic annotation /// 0016021 // integral to m	---	0.00476274	0.00755174	0.803638	-1.24434	5 mM down vs 1 mM	14.8307	0.28387	0.0574221	1
18427	209005_at	26234	FBXL5	F-box and leucine-rich repeat protein 5	NM_001193534 /// NM_001193535 /// NM_012161 /// NR_036464	0016567 // protein ubiquitination // inferred from direct assay /// 0016567 // protein	0000151 // ubiquitin ligase complex // non-traceable author statement /// 0005737 // cy	0004842 // ubiquitin-protein ligase activity // non-traceable author statement /// 0005	0.0241196	0.00970465	0.804171	-1.24352	5 mM down vs 1 mM	7.3832	0.157157	0.0638573	1
11859	202403_s_at	1278	COL1A2	collagen, type I, alpha 2	NM_000089	0001501 // skeletal system development // inferred from mutant phenotype /// 0001568 //	0005576 // extracellular region // not recorded /// 0005576 // extracellular region //	0005201 // extracellular matrix structural constituent // non-traceable author statemen	0.0188156	0.00895758	0.805737	-1.2411	5 mM down vs 1 mM	8.27928	0.166945	0.0604924	1
14689	205234_at	9122	SLC16A4	solute carrier family 16, member 4 (monocarboxylic acid transporter 5)	NM_004696	0006810 // transport // inferred from electronic annotation /// 0015718 // monocarboxyl	0005624 // membrane fraction // traceable author statement /// 0005886 // plasma membra	0008028 // monocarboxylic acid transmembrane transporter activity // traceable author s	0.0222182	0.0101635	0.806027	-1.24065	5 mM down vs 1 mM	7.67132	0.163252	0.0638425	1
39564	230302_at	---	---	---	---	---	---	---	0.0542417	0.0296482	0.806257	-1.2403	5 mM down vs 1 mM	4.9252	0.177091	0.107868	1
15074	205619_s_at	4222	MEOX1	mesenchyme homeobox 1	NM_001040002 /// NM_004527 /// NM_013999	0001757 // somite specification // inferred from electronic annotation /// 0006355 // r	0005634 // nucleus // inferred from electronic annotation	0003677 // DNA binding // inferred from electronic annotation /// 0003682 // chromatin	0.0242529	0.0105041	0.806701	-1.23962	5 mM down vs 1 mM	7.36415	0.157865	0.0643109	1
7745	1564763_at	---	---	---	---	---	---	---	0.0566422	0.0413432	0.806877	-1.23935	5 mM down vs 1 mM	4.81162	0.20661	0.12882	1
45640	236383_at	---	---	---	---	---	---	---	0.00328141	0.00140138	0.807023	-1.23912	5 mM down vs 1 mM	17.1884	0.158225	0.0276161	1
13375	203920_at	10062	NR1H3	nuclear receptor subfamily 1, group H, member 3	NM_001130101 /// NM_001130102 /// NM_005693	0006350 // transcription // inferred from electronic annotation /// 0006355 // regulati	0000790 // nuclear chromatin // inferred from direct assay /// 0005634 // nucleus // in	0003677 // DNA binding // traceable author statement /// 0003677 // DNA binding // infe	0.0123577	0.00523798	0.807584	-1.23826	5 mM down vs 1 mM	9.97604	0.155716	0.0468269	1
38693	229431_at	5994	RFXAP	regulatory factor X-associated protein	NM_000538	---	0005634 // nucleus // inferred from electronic annotation	0003677 // DNA binding // inferred from electronic annotation /// 0003677 // DNA bindin	0.0465167	0.0207615	0.807804	-1.23792	5 mM down vs 1 mM	5.34164	0.156761	0.088041	1
623	1553118_at	117145	THEM4	thioesterase superfamily member 4	NM_053055	---	0005737 // cytoplasm // inferred from electronic annotation /// 0005886 // plasma membr	---	0.00711591	0.00300177	0.80788	-1.23781	5 mM down vs 1 mM	12.5971	0.155408	0.0370103	1
22833	213524_s_at	50486	G0S2	G0/G1switch 2	NM_015714	0007049 // cell cycle // inferred from electronic annotation	---	---	0.00119672	0.00139755	0.807914	-1.23776	5 mM down vs 1 mM	25.2569	0.229867	0.0273036	1
47426	238169_at	---	---	---	---	---	---	---	0.0245514	0.0242863	0.807963	-1.23768	5 mM down vs 1 mM	7.32196	0.232368	0.0952073	1
90	1552365_at	85477	SCIN	scinderin	NM_001112706 /// NM_033128	0008285 // negative regulation of cell proliferation // inferred from mutant phenotype	0005737 // cytoplasm // inferred from sequence or structural similarity /// 0005737 //	0001786 // phosphatidylserine binding // inferred from sequence or structural similarit	0.0722735	0.0311563	0.808156	-1.23738	5 mM down vs 1 mM	4.20214	0.151819	0.108387	1
32085	222798_at	9317	PTER	phosphotriesterase related	NM_001001484 /// NM_030664	0009056 // catabolic process // inferred from electronic annotation	0005576 // extracellular region // inferred from electronic annotation	0003723 // RNA binding // inferred from electronic annotation /// 0005488 // binding //	0.065886	0.0296009	0.808366	-1.23706	5 mM down vs 1 mM	4.42774	0.155232	0.105177	1
28840	219548_at	7564	ZNF16	zinc finger protein 16	NM_001029976 /// NM_006958	0006350 // transcription // inferred from electronic annotation /// 0045449 // regulati	0005622 // intracellular // inferred from electronic annotation /// 0005634 // nucleus	0003676 // nucleic acid binding // inferred from electronic annotation /// 0003677 // D	0.0592933	0.0223162	0.8088	-1.2364	5 mM down vs 1 mM	4.69342	0.14123	0.0902734	1
4815	1559481_at	53344	CHIC1	cysteine-rich hydrophobic domain 1	NM_001039840	---	0005886 // plasma membrane // inferred from electronic annotation /// 0016020 // membra	---	0.103294	0.0485062	0.808949	-1.23617	5 mM down vs 1 mM	3.39385	0.156236	0.138105	1
37839	228577_x_at	57489	ODF2L	outer dense fiber of sperm tails 2-like	NM_001007022 /// NM_001184765 /// NM_001184766 /// NM_020729	---	---	---	0.053014	0.0199542	0.809607	-1.23517	5 mM down vs 1 mM	4.98591	0.140454	0.0845106	1
11726	202270_at	2633	GBP1	guanylate binding protein 1, interferon-inducible, 67kDa	NM_002053	---	0005886 // plasma membrane // inferred from electronic annotation /// 0016020 // membra	0000166 // nucleotide binding // inferred from electronic annotation /// 0003924 // GTP	0.0330786	0.0220878	0.810004	-1.23456	5 mM down vs 1 mM	6.34556	0.187294	0.0885472	1
12246	202790_at	1366	CLDN7	claudin 7	NM_001185022 /// NM_001185023 /// NM_001307	0016338 // calcium-independent cell-cell adhesion // inferred from sequence or structur	0005886 // plasma membrane // inferred from electronic annotation /// 0005923 // tight	0005198 // structural molecule activity // inferred from electronic annotation /// 0005	0.0243561	0.0166083	0.811005	-1.23304	5 mM down vs 1 mM	7.34948	0.186018	0.075931	1
44368	235111_at	4045	LSAMP	limbic system-associated membrane protein	NM_002338	0007155 // cell adhesion // inferred from electronic annotation /// 0007399 // nervous	0005886 // plasma membrane // inferred from electronic annotation /// 0016020 // membra	---	0.047669	0.0234219	0.811307	-1.23258	5 mM down vs 1 mM	5.27388	0.157968	0.0898584	1
13601	204146_at	10635	RAD51AP1	RAD51 associated protein 1	NM_001130862 /// NM_006479	0000724 // double-strand break repair via homologous recombination // non-traceable aut	0005634 // nucleus // inferred by curator /// 0005634 // nucleus // inferred from elect	0003677 // DNA binding // inferred from electronic annotation /// 0003690 // double-str	0.0867101	0.0404287	0.811532	-1.23224	5 mM down vs 1 mM	3.77795	0.151684	0.12045	1
52798	243541_at	133396	IL31RA	interleukin 31 receptor A	NM_139017	0000165 // MAPKKK cascade // non-traceable author statement /// 0006916 // anti-apoptos	0005886 // plasma membrane // inferred from electronic annotation /// 0016020 // membra	0003713 // transcription coactivator activity // non-traceable author statement /// 000	0.0262576	0.0281025	0.811589	-1.23215	5 mM down vs 1 mM	7.09337	0.232918	0.0985081	1
51268	242011_at	---	---	---	---	---	---	---	0.0143102	0.00618566	0.811705	-1.23197	5 mM down vs 1 mM	9.35681	0.14948	0.0479265	1
27838	218545_at	55297	CCDC91	coiled-coil domain containing 91	NM_018318	0006810 // transport // inferred from electronic annotation /// 0015031 // protein tran	0005794 // Golgi apparatus // inferred from electronic annotation /// 0016020 // membra	0042802 // identical protein binding // inferred from electronic annotation	0.0250909	0.0111077	0.81204	-1.23147	5 mM down vs 1 mM	7.24745	0.149766	0.0619938	1
38699	229437_at	114614	MIR155HG	MIR155 host gene (non-protein coding)	NR_001458	---	---	---	0.0509289	0.0198544	0.812492	-1.23078	5 mM down vs 1 mM	5.09344	0.138342	0.0814826	1
33448	224168_at	84203	TXNDC2	thioredoxin domain containing 2 (spermatozoa)	NM_001098529 /// NM_032243	0006467 // protein thiol-disulfide exchange // inferred from electronic annotation ///	0001520 // outer dense fiber // inferred from electronic annotation /// 0005737 // cyto	0004791 // thioredoxin-disulfide reductase activity // inferred from direct assay /// 0	0.0152562	0.00565854	0.812754	-1.23038	5 mM down vs 1 mM	9.09594	0.138112	0.0455518	1
10465	201009_s_at	10628	TXNIP	thioredoxin interacting protein	NM_006472	0000122 // negative regulation of transcription from RNA polymerase II promoter // infe	0005634 // nucleus // inferred from electronic annotation /// 0005737 // cytoplasm // i	0004857 // enzyme inhibitor activity // inferred from electronic annotation /// 0005515	0.000386278	0.000943601	0.813572	-1.22915	5 mM down vs 1 mM	38.1928	0.279645	0.0219658	1
32778	223493_at	26272	FBXO4	F-box protein 4	NM_012176 /// NM_033484	0000209 // protein polyubiquitination // inferred from direct assay /// 0000723 // telo	0000151 // ubiquitin ligase complex // inferred from direct assay /// 0005737 // cytopl	0004842 // ubiquitin-protein ligase activity // inferred from direct assay /// 0005515	0.0181225	0.00850376	0.814104	-1.22834	5 mM down vs 1 mM	8.4213	0.150405	0.0535802	1
28157	218865_at	64757	MOSC1	MOCO sulphurase C-terminal domain containing 1	NM_022746	0055114 // oxidation reduction // inferred from electronic annotation	0005739 // mitochondrion // inferred from electronic annotation /// 0005743 // mitochon	0003824 // catalytic activity // inferred from electronic annotation /// 0016491 // oxi	0.0248465	0.0105657	0.814248	-1.22813	5 mM down vs 1 mM	7.28094	0.143224	0.0590133	1
49572	240315_at	---	---	---	---	---	---	---	0.044874	0.0209759	0.814462	-1.2278	5 mM down vs 1 mM	5.44221	0.148431	0.0818223	1
171	1552489_s_at	58538	MPP4	membrane protein, palmitoylated 4 (MAGUK p55 subfamily member 4)	NM_033066	---	0005737 // cytoplasm // inferred from electronic annotation	0005515 // protein binding // inferred from physical interaction /// 0005515 // protein	0.0487709	0.0237182	0.814644	-1.22753	5 mM down vs 1 mM	5.2111	0.150994	0.0869266	1
34287	225021_at	55205	ZNF532	zinc finger protein 532	NM_018181	0006350 // transcription // inferred from electronic annotation /// 0045449 // regulati	0005622 // intracellular // inferred from electronic annotation /// 0005634 // nucleus	0003676 // nucleic acid binding // inferred from electronic annotation /// 0003677 // D	0.0382094	0.0148554	0.814741	-1.22738	5 mM down vs 1 mM	5.907	0.135516	0.0688248	1
30553	221262_s_at	66035	SLC2A11	solute carrier family 2 (facilitated glucose transporter), member 11	NM_001024938 /// NM_001024939 /// NM_030807	0006810 // transport // inferred from electronic annotation /// 0008643 // carbohydrate	0016020 // membrane // inferred from electronic annotation /// 0016021 // integral to m	0005215 // transporter activity // inferred from electronic annotation /// 0022891 // s	0.08794	0.0406974	0.814944	-1.22708	5 mM down vs 1 mM	3.7462	0.144975	0.116098	1
13235	203780_at	10205	MPZL2	myelin protein zero-like 2	NM_005797 /// NM_144765	0007155 // cell adhesion // inferred from electronic annotation /// 0007156 // homophil	0005856 // cytoskeleton // traceable author statement /// 0016020 // membrane // inferr	---	0.00676638	0.00427931	0.815055	-1.22691	5 mM down vs 1 mM	12.8612	0.168776	0.0393686	1
11308	201852_x_at	1281	COL3A1	collagen, type III, alpha 1	NM_000090	0001501 // skeletal system development // inferred from electronic annotation /// 00015	0005576 // extracellular region // inferred from electronic annotation /// 0005578 // p	0005178 // integrin binding // inferred from mutant phenotype /// 0005178 // integrin b	0.000956284	0.00031104	0.815124	-1.22681	5 mM down vs 1 mM	27.4504	0.130526	0.014265	1
14713	205258_at	3625	INHBB	inhibin, beta B	NM_002193	0001541 // ovarian follicle development // non-traceable author statement /// 0006952 /	0005576 // extracellular region // traceable author statement /// 0005576 // extracellu	0005125 // cytokine activity // traceable author statement /// 0005179 // hormone activ	0.00146396	0.000560974	0.815387	-1.22641	5 mM down vs 1 mM	23.4207	0.137965	0.0176722	1
1373	1554156_a_at	90199	WFDC8	WAP four-disulfide core domain 8	NM_130896 /// NM_181510	---	0005576 // extracellular region // inferred from electronic annotation	0004867 // serine-type endopeptidase inhibitor activity // inferred from electronic ann	0.0324919	0.0122404	0.815642	-1.22603	5 mM down vs 1 mM	6.40148	0.132562	0.0621242	1
47664	238407_at	---	---	---	---	---	---	---	0.0143492	0.00512529	0.816154	-1.22526	5 mM down vs 1 mM	9.3456	0.130605	0.0419251	1
54596	76897_s_at	23307	FKBP15	FK506 binding protein 15, 133kDa	NM_015258	0006457 // protein folding // inferred from electronic annotation /// 0006810 // transp	0005730 // nucleolus // inferred from direct assay /// 0005737 // cytoplasm // inferred	0003755 // peptidyl-prolyl cis-trans isomerase activity // inferred from electronic ann	0.0869052	0.0432238	0.816301	-1.22504	5 mM down vs 1 mM	3.77287	0.148724	0.118258	1
7792	1564886_at	---	---	---	---	---	---	---	0.0683876	0.0267576	0.816857	-1.2242	5 mM down vs 1 mM	4.33605	0.130267	0.0901284	1
22881	213572_s_at	1992	SERPINB1	serpin peptidase inhibitor, clade B (ovalbumin), member 1	NM_030666	---	0005615 // extracellular space // inferred from direct assay /// 0005737 // cytoplasm /	0004867 // serine-type endopeptidase inhibitor activity // non-traceable author stateme	0.00493222	0.00222142	0.816884	-1.22416	5 mM down vs 1 mM	14.6241	0.143619	0.029462	1
6864	1562848_at	---	---	---	---	---	---	---	0.0191903	0.00691368	0.817185	-1.22371	5 mM down vs 1 mM	8.2054	0.128858	0.047112	1
20464	211092_s_at	4771	NF2	neurofibromin 2 (merlin)	NM_000268 /// NM_016418 /// NM_181825 /// NM_181828 /// NM_181829 /// NM_181830 /// NM_	0001707 // mesoderm formation // inferred from electronic annotation /// 0001953 // neg	0001726 // ruffle // inferred from electronic annotation /// 0005634 // nucleus // infe	0005488 // binding // inferred from electronic annotation /// 0005515 // protein bindin	0.0516459	0.0362152	0.817204	-1.22368	5 mM down vs 1 mM	5.05581	0.178228	0.105756	1
18428	209006_s_at	57035	C1orf63	chromosome 1 open reading frame 63	NM_020317	---	---	---	0.0817479	0.0378158	0.817724	-1.22291	5 mM down vs 1 mM	3.9124	0.140421	0.107674	1
52391	243134_at	---	---	---	---	---	---	---	0.0386549	0.0317001	0.818084	-1.22237	5 mM down vs 1 mM	5.87264	0.190325	0.0972261	1
43246	233988_x_at	80274	SCUBE1	signal peptide, CUB domain, EGF-like 1	NM_173050	0006954 // inflammatory response // non-traceable author statement /// 0007512 // adult	0005576 // extracellular region // inferred from electronic annotation /// 0005615 // e	0005509 // calcium ion binding // traceable author statement /// 0005509 // calcium ion	0.00952408	0.00327233	0.818449	-1.22182	5 mM down vs 1 mM	11.1529	0.125693	0.0338098	1
21582	212268_at	1992	SERPINB1	serpin peptidase inhibitor, clade B (ovalbumin), member 1	NM_030666	---	0005615 // extracellular space // inferred from direct assay /// 0005737 // cytoplasm /	0004867 // serine-type endopeptidase inhibitor activity // non-traceable author stateme	0.0240202	0.00861439	0.819077	-1.22089	5 mM down vs 1 mM	7.39751	0.125132	0.0507465	1
19235	209821_at	90865	IL33	interleukin 33	NM_033439	0043032 // positive regulation of macrophage activation // inferred from direct assay /	0005576 // extracellular region // inferred from electronic annotation /// 0005615 // e	0005125 // cytokine activity // inferred from direct assay /// 0005125 // cytokine acti	0.0340795	0.0144945	0.819153	-1.22077	5 mM down vs 1 mM	6.25316	0.134403	0.0644808	1
35664	226400_at	100505937	LOC100505937	hypothetical LOC100505937	XR_108550 /// XR_112621 /// XR_113625	---	---	---	0.0763068	0.0324074	0.819283	-1.22058	5 mM down vs 1 mM	4.07294	0.131654	0.0969725	1
9449	1569792_a_at	254013	C12orf72	chromosome 12 open reading frame 72	NM_001135863 /// NM_001135864 /// NM_173802	0006479 // protein methylation // inferred from electronic annotation	0005737 // cytoplasm // inferred from electronic annotation	0008276 // protein methyltransferase activity // inferred from electronic annotation	0.00471288	0.00278308	0.819334	-1.2205	5 mM down vs 1 mM	14.8934	0.155434	0.0313094	1
34995	225730_s_at	25917	THUMPD3	THUMP domain containing 3	NM_001114092 /// NM_015453	---	---	0003723 // RNA binding // inferred from electronic annotation /// 0005515 // protein bi	0.0239585	0.01079	0.819382	-1.22043	5 mM down vs 1 mM	7.40642	0.138245	0.0559965	1
26897	217604_at	---	---	---	---	---	---	---	0.11537	0.0456438	0.819457	-1.22032	5 mM down vs 1 mM	3.1625	0.123853	0.117489	1
15545	206091_at	4148	MATN3	matrilin 3	NM_002381	0001501 // skeletal system development // traceable author statement	0005576 // extracellular region // inferred from electronic annotation /// 0005578 // p	0005201 // extracellular matrix structural constituent // traceable author statement //	0.0223121	0.00989928	0.819539	-1.2202	5 mM down vs 1 mM	7.65634	0.137123	0.0537292	1
22119	212806_at	158471	PRUNE2	prune homolog 2 (Drosophila)	NM_015225	0006915 // apoptosis // inferred from electronic annotation /// 0006917 // induction of	0005737 // cytoplasm // inferred from electronic annotation	0016462 // pyrophosphatase activity // inferred from electronic annotation /// 0046872	0.00609085	0.00236805	0.819851	-1.21973	5 mM down vs 1 mM	13.4271	0.130473	0.0291512	1
49352	240095_at	---	---	---	---	---	---	---	0.0263873	0.00961658	0.81992	-1.21963	5 mM down vs 1 mM	7.0768	0.124502	0.0527791	1
11587	202131_s_at	8780	RIOK3	RIO kinase 3 (yeast)	NM_003831	0006468 // protein phosphorylation // inferred from electronic annotation /// 0007059 /	---	0000166 // nucleotide binding // inferred from electronic annotation /// 0003824 // cat	0.0150603	0.00522266	0.820241	-1.21915	5 mM down vs 1 mM	9.14814	0.122614	0.0402095	1
26525	217230_at	7430	EZR	ezrin	NM_001111077 /// NM_003379	0007016 // cytoskeletal anchoring at plasma membrane // non-traceable author statement	0001726 // ruffle // inferred from direct assay /// 0001931 // uropod // inferred from	0005488 // binding // inferred from electronic annotation /// 0005515 // protein bindin	0.0883692	0.034432	0.820314	-1.21905	5 mM down vs 1 mM	3.73526	0.123259	0.0989962	1
29261	219969_at	55787	TXLNG	taxilin gamma	NM_001168683 /// NM_018360	0006350 // transcription // inferred from electronic annotation /// 0007049 // cell cyc	0005634 // nucleus // inferred from electronic annotation /// 0005737 // cytoplasm // i	---	0.0318522	0.0186466	0.820321	-1.21904	5 mM down vs 1 mM	6.464	0.154811	0.0718492	1
32565	223280_x_at	64231	MS4A6A	membrane-spanning 4-domains, subfamily A, member 6A	NM_022349 /// NM_152851 /// NM_152852	---	0016020 // membrane // inferred from electronic annotation /// 0016021 // integral to m	0004872 // receptor activity // inferred from electronic annotation	0.0165424	0.0106719	0.820373	-1.21896	5 mM down vs 1 mM	8.77394	0.160973	0.0550401	1
18699	209277_at	7980	TFPI2	tissue factor pathway inhibitor 2	NM_006528	0007596 // blood coagulation // inferred from electronic annotation	0005576 // extracellular region // inferred from electronic annotation /// 0005578 // p	0004867 // serine-type endopeptidase inhibitor activity // inferred from electronic ann	0.0774633	0.0295038	0.820408	-1.21891	5 mM down vs 1 mM	4.03757	0.122344	0.0909042	1
23925	214619_at	1394	CRHR1	corticotropin releasing hormone receptor 1	NM_001145146 /// NM_001145147 /// NM_001145148 /// NM_004382	0001666 // response to hypoxia // inferred from electronic annotation /// 0006950 // re	0005771 // multivesicular body // inferred from electronic annotation /// 0005802 // tr	0004871 // signal transducer activity // inferred from electronic annotation /// 000487	0.0143471	0.00637374	0.821563	-1.21719	5 mM down vs 1 mM	9.34619	0.134262	0.0430961	1
13862	204407_at	8458	TTF2	transcription termination factor, RNA polymerase II	NM_003594	0006350 // transcription // inferred from electronic annotation /// 0006353 // transcri	0005634 // nucleus // inferred from direct assay /// 0005634 // nucleus // inferred fro	0000166 // nucleotide binding // inferred from electronic annotation /// 0003676 // nuc	0.0615775	0.0351079	0.821593	-1.21715	5 mM down vs 1 mM	4.59709	0.150938	0.0985	1
11106	201650_at	3880	KRT19	keratin 19	NM_002276	0043627 // response to estrogen stimulus // inferred from expression pattern /// 004441	0005882 // intermediate filament // inferred from electronic annotation /// 0005882 //	0005198 // structural molecule activity // inferred from electronic annotation /// 0005	0.000259702	0.000361186	0.821949	-1.21662	5 mM down vs 1 mM	44.0215	0.203416	0.0138625	1
37153	227891_s_at	8148	TAF15	TAF15 RNA polymerase II, TATA box binding protein (TBP)-associated factor, 68kDa	NM_003487 /// NM_139215	---	0005622 // intracellular // inferred from electronic annotation /// 0005634 // nucleus	0000166 // nucleotide binding // inferred from electronic annotation /// 0003676 // nuc	0.00554311	0.0232166	0.822325	-1.21606	5 mM down vs 1 mM	13.9513	0.364054	0.0782838	1
23291	213984_at	23244	PDS5A	PDS5, regulator of cohesion maintenance, homolog A (S. cerevisiae)	NM_001100399 /// NM_001100400	0007049 // cell cycle // inferred from electronic annotation /// 0007067 // mitosis //	0000785 // chromatin // inferred from direct assay /// 0005634 // nucleus // inferred f	0005488 // binding // inferred from electronic annotation /// 0005515 // protein bindin	0.0544477	0.0234315	0.822477	-1.21584	5 mM down vs 1 mM	4.91519	0.128625	0.0785068	1
36165	226902_at	8975	USP13	ubiquitin specific peptidase 13 (isopeptidase T-3)	NM_003940	0006511 // ubiquitin-dependent protein catabolic process // inferred from electronic an	---	0004197 // cysteine-type endopeptidase activity // traceable author statement /// 00042	0.0132983	0.00769526	0.82253	-1.21576	5 mM down vs 1 mM	9.6626	0.148956	0.0462472	1
18594	209172_s_at	1063	CENPF	centromere protein F, 350/400kDa (mitosin)	NM_016343	0000085 // G2 phase of mitotic cell cycle // inferred from mutant phenotype /// 0000087	0000775 // chromosome, centromeric region // inferred from direct assay /// 0000775 //	0003682 // chromatin binding // non-traceable author statement /// 0005515 // protein b	0.0693298	0.0282398	0.823007	-1.21506	5 mM down vs 1 mM	4.30266	0.123325	0.0859877	1
26267	216969_s_at	3835	KIF22	kinesin family member 22	NM_007317	0006281 // DNA repair // inferred from electronic annotation /// 0007018 // microtubule	0000776 // kinetochore // traceable author statement /// 0000785 // chromatin // inferr	0000166 // nucleotide binding // inferred from electronic annotation /// 0003677 // DNA	0.0209721	0.00995538	0.823255	-1.21469	5 mM down vs 1 mM	7.87862	0.135108	0.0514461	1
39903	230641_at	100509886	LOC100509886	hypothetical LOC100509886	XR_110642 /// XR_112976 /// XR_113992	---	---	---	0.0617345	0.0232251	0.823494	-1.21434	5 mM down vs 1 mM	4.59064	0.11808	0.0771657	1
32117	222830_at	29841	GRHL1	grainyhead-like 1 (Drosophila)	NM_198182	0006350 // transcription // inferred from electronic annotation /// 0007275 // multicel	0005634 // nucleus // inferred from direct assay /// 0005634 // nucleus // inferred fro	0003677 // DNA binding // inferred from electronic annotation	0.0759756	0.0292261	0.823553	-1.21425	5 mM down vs 1 mM	4.08321	0.118388	0.0869816	1
52066	242809_at	9173	IL1RL1	interleukin 1 receptor-like 1	NM_003856 /// NM_016232	0006955 // immune response // non-traceable author statement /// 0007165 // signal tran	0005576 // extracellular region // inferred from electronic annotation /// 0005615 // e	0002113 // interleukin-33 binding // inferred from electronic annotation /// 0002114 //	0.00284049	0.00526081	0.823688	-1.21405	5 mM down vs 1 mM	18.1831	0.234231	0.0386453	1
48603	239346_at	---	---	---	---	---	---	---	0.0865906	0.0400909	0.82374	-1.21398	5 mM down vs 1 mM	3.78106	0.130251	0.103344	1
14529	205074_at	6584	SLC22A5	solute carrier family 22 (organic cation/carnitine transporter), member 5	NM_003060	0006810 // transport // inferred from electronic annotation /// 0006811 // ion transpor	0005886 // plasma membrane // inferred by curator /// 0005886 // plasma membrane // tra	0000166 // nucleotide binding // inferred from electronic annotation /// 0005215 // tra	0.033415	0.0276754	0.823877	-1.21377	5 mM down vs 1 mM	6.31409	0.17711	0.08415	1
31036	221748_s_at	7145	TNS1	tensin 1	NM_022648	---	0005737 // cytoplasm // inferred from electronic annotation /// 0005856 // cytoskeleton	0003779 // actin binding // inferred from electronic annotation /// 0005515 // protein	0.00928288	0.00344238	0.824276	-1.21319	5 mM down vs 1 mM	11.2745	0.120709	0.0321191	1
48042	238785_at	---	---	---	---	---	---	---	0.0931185	0.0437042	0.824416	-1.21298	5 mM down vs 1 mM	3.61875	0.129916	0.107702	1
1494	1554324_s_at	51626	DYNC2LI1	dynein, cytoplasmic 2, light intermediate chain 1	NM_001193464 /// NM_015522 /// NM_016008	0007275 // multicellular organismal development // inferred from electronic annotation	0005737 // cytoplasm // inferred from electronic annotation /// 0005856 // cytoskeleton	0003774 // motor activity // inferred from electronic annotation	0.0615521	0.0433122	0.824458	-1.21292	5 mM down vs 1 mM	4.59813	0.164127	0.107082	1
22022	212709_at	23279	NUP160	nucleoporin 160kDa	NM_015231	0006406 // mRNA export from nucleus // inferred from direct assay /// 0006406 // mRNA e	0000776 // kinetochore // inferred from direct assay /// 0005634 // nucleus // inferred	0005487 // nucleocytoplasmic transporter activity // inferred from direct assay /// 000	0.118159	0.0469194	0.824502	-1.21285	5 mM down vs 1 mM	3.11363	0.116416	0.112168	1
37923	228661_s_at	---	---	---	---	---	---	---	0.0773152	0.0354431	0.824865	-1.21232	5 mM down vs 1 mM	4.04206	0.128074	0.0950558	1
30570	221279_at	54332	GDAP1	ganglioside-induced differentiation-associated protein 1	NM_001040875 /// NM_018972	0032526 // response to retinoic acid // inferred from electronic annotation	0005737 // cytoplasm // inferred from electronic annotation	---	0.0854227	0.0387619	0.825076	-1.21201	5 mM down vs 1 mM	3.81183	0.12667	0.0996925	1
14950	205495_s_at	10578	GNLY	granulysin	NM_006433 /// NM_012483	0006968 // cellular defense response // traceable author statement /// 0031640 // killi	0005576 // extracellular region // inferred from electronic annotation /// 0005615 // e	---	0.054122	0.0227968	0.825519	-1.21136	5 mM down vs 1 mM	4.93104	0.122473	0.0745117	1
10623	201167_x_at	396	ARHGDIA	Rho GDP dissociation inhibitor (GDI) alpha	NM_001185077 /// NM_001185078 /// NM_004309	0006916 // anti-apoptosis // traceable author statement /// 0006928 // cellular compone	0001772 // immunological synapse // inferred from electronic annotation /// 0005737 //	0005094 // Rho GDP-dissociation inhibitor activity // inferred from electronic annotati	0.0905762	0.0465224	0.825664	-1.21115	5 mM down vs 1 mM	3.6801	0.134916	0.109983	1
14629	205174_s_at	25797	QPCT	glutaminyl-peptide cyclotransferase	NM_012413	0006464 // protein modification process // traceable author statement /// 0006508 // pr	---	0008233 // peptidase activity // inferred from electronic annotation /// 0008415 // acy	0.0159912	0.00728996	0.825826	-1.21091	5 mM down vs 1 mM	8.90769	0.128647	0.0433267	1
21946	212633_at	23376	KIAA0776	KIAA0776	NM_015323	0031397 // negative regulation of protein ubiquitination // inferred from direct assay	0005737 // cytoplasm // inferred from direct assay /// 0005783 // endoplasmic reticulum	0005515 // protein binding // inferred from physical interaction /// 0016874 // ligase	0.0492302	0.0188097	0.825859	-1.21086	5 mM down vs 1 mM	5.18548	0.116397	0.0673403	1
46766	237509_at	---	---	---	---	---	---	---	0.0712178	0.0279082	0.825929	-1.21076	5 mM down vs 1 mM	4.23755	0.116347	0.0823683	1
6206	1561702_at	---	---	---	---	---	---	---	0.0767449	0.0316108	0.826382	-1.21009	5 mM down vs 1 mM	4.05946	0.118487	0.0875637	1
28177	218885_s_at	79695	GALNT12	UDP-N-acetyl-alpha-D-galactosamine:polypeptide N-acetylgalactosaminyltransferase 12 (Ga	NM_024642	---	0000139 // Golgi membrane // inferred from electronic annotation /// 0005794 // Golgi a	0004653 // polypeptide N-acetylgalactosaminyltransferase activity // inferred from elec	0.0263804	0.0129546	0.827854	-1.20794	5 mM down vs 1 mM	7.07769	0.129362	0.0548324	1
1416	1554216_at	55610	CCDC132	coiled-coil domain containing 132	NM_017667 /// NM_024553	---	---	---	0.0781819	0.0345406	0.827891	-1.20789	5 mM down vs 1 mM	4.01594	0.120712	0.0901747	1
18988	209570_s_at	27065	D4S234E	DNA segment on chromosome 4 (unique) 234 expressed sequence	NM_001040101 /// NM_014392	0007212 // dopamine receptor signaling pathway // inferred from electronic annotation	0000139 // Golgi membrane // inferred from electronic annotation /// 0005634 // nucleus	0050780 // dopamine receptor binding // inferred from electronic annotation	0.0538793	0.0202344	0.82793	-1.20783	5 mM down vs 1 mM	4.94293	0.112079	0.0680239	1
28605	219313_at	54762	GRAMD1C	GRAM domain containing 1C	NM_001172105 /// NM_017577	---	0016020 // membrane // inferred from electronic annotation /// 0016021 // integral to m	---	0.0331578	0.0142567	0.828287	-1.20731	5 mM down vs 1 mM	6.33811	0.120549	0.0570591	1
51761	242504_at	---	---	---	---	---	---	---	0.0647374	0.0248077	0.828363	-1.2072	5 mM down vs 1 mM	4.47141	0.111883	0.0750653	1
44000	234743_at	8994	LIMD1	LIM domains containing 1	NM_014240	0006350 // transcription // inferred from electronic annotation /// 0006355 // regulati	0005634 // nucleus // inferred from direct assay /// 0005634 // nucleus // inferred fro	0005515 // protein binding // inferred from physical interaction /// 0005515 // protein	0.0393577	0.0184105	0.828428	-1.20711	5 mM down vs 1 mM	5.81952	0.125087	0.0644834	1
13726	204271_s_at	1910	EDNRB	endothelin receptor type B	NM_000115 /// NM_001122659 /// NM_003991	0001755 // neural crest cell migration // inferred from electronic annotation /// 00068	0005886 // plasma membrane // not recorded /// 0005886 // plasma membrane // inferred f	0001600 // endothelin-B receptor activity // inferred from physical interaction /// 000	0.0228961	0.00850796	0.828791	-1.20658	5 mM down vs 1 mM	7.56494	0.112665	0.044679	1
20724	211380_s_at	5592	PRKG1	protein kinase, cGMP-dependent, type I	NM_001098512 /// NM_006258	0001764 // neuron migration // inferred from electronic annotation /// 0006468 // prote	0005794 // Golgi apparatus // inferred from electronic annotation /// 0005829 // cytoso	0000166 // nucleotide binding // inferred from electronic annotation /// 0004672 // pro	0.0160364	0.0289612	0.828892	-1.20643	5 mM down vs 1 mM	8.89649	0.239887	0.0808927	1
19392	209978_s_at	4018 /// 5340	LPA /// PLG	lipoprotein, Lp(a) /// plasminogen	NM_000301 /// NM_001168338 /// NM_005577	0006508 // proteolysis // inferred from electronic annotation /// 0006629 // lipid meta	0005576 // extracellular region // not recorded /// 0005576 // extracellular region //	0003824 // catalytic activity // inferred from electronic annotation /// 0004175 // end	0.0150304	0.00707935	0.828959	-1.20633	5 mM down vs 1 mM	9.15621	0.125428	0.0410961	1
12817	203362_s_at	4085	MAD2L1	MAD2 mitotic arrest deficient-like 1 (yeast)	NM_002358	0000070 // mitotic sister chromatid segregation // inferred from electronic annotation	0000775 // chromosome, centromeric region // inferred from electronic annotation /// 00	0005515 // protein binding // inferred from physical interaction /// 0042803 // protein	0.0280249	0.0100067	0.829108	-1.20612	5 mM down vs 1 mM	6.87658	0.109747	0.0478785	1
51092	241835_at	100132147	LOC100132147	Hypothetical LOC100132147	XR_038617 /// XR_079091	---	---	---	0.0707802	0.0300126	0.829286	-1.20586	5 mM down vs 1 mM	4.25244	0.116286	0.0820375	1
11844	202388_at	5997	RGS2	regulator of G-protein signaling 2, 24kDa	NM_002923	0007049 // cell cycle // inferred from electronic annotation /// 0007283 // spermatogen	0005737 // cytoplasm // inferred from sequence or structural similarity /// 0005886 //	0004871 // signal transducer activity // inferred from electronic annotation /// 000509	0.0139117	0.0048153	0.829313	-1.20582	5 mM down vs 1 mM	9.47367	0.109433	0.0346539	1
40019	230757_at	---	---	---	---	---	---	---	0.0709426	0.038361	0.829665	-1.20531	5 mM down vs 1 mM	4.2469	0.132321	0.0934712	1
41858	232596_at	81624	DIAPH3	diaphanous homolog 3 (Drosophila)	NM_001042517 /// NM_030932	0016043 // cellular component organization // inferred from electronic annotation /// 0	---	0003779 // actin binding // inferred from electronic annotation /// 0005488 // binding	0.0833489	0.0428516	0.829689	-1.20527	5 mM down vs 1 mM	3.86786	0.128361	0.0995599	1
29935	220643_s_at	55179	FAIM	Fas apoptotic inhibitory molecule	NM_001033030 /// NM_001033031 /// NM_001033032 /// NM_018147	0006915 // apoptosis // inferred from electronic annotation /// 0043066 // negative reg	---	---	0.0172133	0.00743138	0.829756	-1.20517	5 mM down vs 1 mM	8.61893	0.119383	0.0415538	1
7042	1563098_at	91156	IGFN1	immunoglobulin-like and fibronectin type III domain containing 1	NM_001164586	---	0005634 // nucleus // inferred from sequence or structural similarity /// 0005634 // nu	---	0.104659	0.046082	0.82993	-1.20492	5 mM down vs 1 mM	3.36593	0.116193	0.103561	1
1902	1554869_at	22884	WDR37	WD repeat domain 37	NM_014023	---	---	---	0.0816312	0.0374045	0.83028	-1.20441	5 mM down vs 1 mM	3.91569	0.119323	0.0914193	1
5137	1560033_at	64087	MCCC2	methylcrotonoyl-CoA carboxylase 2 (beta)	NM_022132	0006552 // leucine catabolic process // traceable author statement	0005739 // mitochondrion // non-traceable author statement /// 0005739 // mitochondrion	0000166 // nucleotide binding // inferred from electronic annotation /// 0004485 // met	0.00826349	0.0174807	0.830344	-1.20432	5 mM down vs 1 mM	11.8388	0.242003	0.0613243	1
13925	204470_at	2919	CXCL1	chemokine (C-X-C motif) ligand 1 (melanoma growth stimulating activity, alpha)	NM_001511	0006935 // chemotaxis // traceable author statement /// 0006954 // inflammatory respons	0005576 // extracellular region // not recorded /// 0005576 // extracellular region //	0005102 // receptor binding // traceable author statement /// 0005125 // cytokine activ	0.0461104	0.0271369	0.830931	-1.20347	5 mM down vs 1 mM	5.36607	0.136141	0.0761121	1
35302	226038_at	91694	LONRF1	LON peptidase N-terminal domain and ring finger 1	NM_152271	0006508 // proteolysis // inferred from electronic annotation	---	0004176 // ATP-dependent peptidase activity // inferred from electronic annotation ///	0.0202482	0.00725313	0.831005	-1.20336	5 mM down vs 1 mM	8.00675	0.107962	0.0404516	1
36264	227001_at	79815	NIPAL2	NIPA-like domain containing 2	NM_024759	---	0016020 // membrane // inferred from electronic annotation /// 0016021 // integral to m	---	0.00123058	0.00114625	0.831165	-1.20313	5 mM down vs 1 mM	24.9953	0.158386	0.0190099	1
53499	244241_x_at	---	---	---	---	---	---	---	0.0589714	0.0220759	0.83166	-1.20241	5 mM down vs 1 mM	4.70739	0.106297	0.0677423	1
24472	215170_s_at	22995	CEP152	centrosomal protein 152kDa	NM_001194998 /// NM_014985	---	0005737 // cytoplasm // inferred from electronic annotation /// 0005815 // microtubule	---	0.0486117	0.0283969	0.831773	-1.20225	5 mM down vs 1 mM	5.22005	0.134182	0.0771151	1
47825	238568_s_at	---	---	---	---	---	---	---	0.116737	0.0462243	0.83205	-1.20185	5 mM down vs 1 mM	3.13835	0.105584	0.10093	1
20197	210809_s_at	10631	POSTN	periostin, osteoblast specific factor	NM_001135934 /// NM_001135935 /// NM_001135936 /// NM_006475	0001501 // skeletal system development // traceable author statement /// 0007155 // cel	0005576 // extracellular region // inferred from electronic annotation /// 0005578 // p	0008201 // heparin binding // inferred from sequence or structural similarity /// 00082	0.0617381	0.0231102	0.832243	-1.20157	5 mM down vs 1 mM	4.5905	0.105307	0.0688206	1
6118	1561574_at	---	---	---	---	---	---	---	0.0284982	0.0113797	0.832355	-1.20141	5 mM down vs 1 mM	6.82159	0.110723	0.0486937	1
11647	202191_s_at	8522	GAS7	growth arrest-specific 7	NM_001130831 /// NM_003644 /// NM_201432 /// NM_201433	0007050 // cell cycle arrest // traceable author statement /// 0007275 // multicellular	0001726 // ruffle // inferred from electronic annotation /// 0005737 // cytoplasm // in	0003700 // sequence-specific DNA binding transcription factor activity // traceable aut	0.00235356	0.0020792	0.832581	-1.20108	5 mM down vs 1 mM	19.5534	0.153488	0.0235491	1
31571	222284_at	---	---	---	---	---	---	---	0.078595	0.0321203	0.832769	-1.20081	5 mM down vs 1 mM	4.00363	0.108554	0.0813414	1
15031	205576_at	3053	SERPIND1	serpin peptidase inhibitor, clade D (heparin cofactor), member 1	NM_000185	0006935 // chemotaxis // inferred from electronic annotation /// 0007596 // blood coagu	0005576 // extracellular region // non-traceable author statement	0004866 // endopeptidase inhibitor activity // traceable author statement /// 0004867 /	0.0196455	0.00750897	0.832902	-1.20062	5 mM down vs 1 mM	8.11817	0.108429	0.0400689	1
53348	244090_at	---	---	---	---	---	---	---	0.0415131	0.0200527	0.832942	-1.20056	5 mM down vs 1 mM	5.66416	0.11981	0.0634571	1
24534	215232_at	9912	ARHGAP44	Rho GTPase activating protein 44	NM_014859	0007165 // signal transduction // inferred from electronic annotation	0005622 // intracellular // inferred from electronic annotation /// 0005737 // cytoplas	0005096 // GTPase activator activity // inferred from electronic annotation /// 0005515	0.00355963	0.00141335	0.83297	-1.20052	5 mM down vs 1 mM	16.6481	0.11172	0.020132	1
44869	235612_at	---	---	---	---	---	---	---	0.0598512	0.0223416	0.833248	-1.20012	5 mM down vs 1 mM	4.66944	0.1039	0.0667534	1
46691	237434_x_at	345222	C4orf44	chromosome 4 open reading frame 44	NM_001042690	---	---	---	0.0369145	0.0284047	0.833703	-1.19947	5 mM down vs 1 mM	6.00994	0.150646	0.0751984	1
3425	1557066_at	55692	LUC7L	LUC7-like (S. cerevisiae)	NM_018032 /// NM_201412	0045843 // negative regulation of striated muscle tissue development // inferred from e	0005634 // nucleus // inferred from electronic annotation	0005515 // protein binding // inferred from physical interaction /// 0005515 // protein	0.0861902	0.0411872	0.833864	-1.19924	5 mM down vs 1 mM	3.79155	0.11646	0.0921473	1
40838	231576_at	55500	ETNK1	Ethanolamine kinase 1	NM_001039481 /// NM_018638	0006646 // phosphatidylethanolamine biosynthetic process // inferred from direct assay	0005737 // cytoplasm // non-traceable author statement /// 0005737 // cytoplasm // infe	0000166 // nucleotide binding // inferred from electronic annotation /// 0004305 // eth	0.00711987	0.00391945	0.834004	-1.19903	5 mM down vs 1 mM	12.5942	0.125525	0.0299006	1
37976	228714_at	---	---	---	---	---	---	---	0.0459059	0.0229194	0.834025	-1.19901	5 mM down vs 1 mM	5.37847	0.120014	0.0669416	1
37212	227950_at	7328	UBE2H	Ubiquitin-conjugating enzyme E2H (UBC8 homolog, yeast)	NM_003344 /// NM_182697	0006511 // ubiquitin-dependent protein catabolic process // traceable author statement	---	0000166 // nucleotide binding // inferred from electronic annotation /// 0004842 // ubi	0.044862	0.0173169	0.834142	-1.19884	5 mM down vs 1 mM	5.44297	0.105378	0.0580811	1
2529	1555724_s_at	6876	TAGLN	transgelin	NM_001001522 /// NM_003186	0007517 // muscle organ development // inferred from electronic annotation /// 0007517	0005737 // cytoplasm // inferred from electronic annotation	0003779 // actin binding // inferred from electronic annotation /// 0005515 // protein	0.00565816	0.00402201	0.834216	-1.19873	5 mM down vs 1 mM	13.8356	0.138999	0.0301394	1
37162	227900_at	868	CBLB	Cas-Br-M (murine) ecotropic retroviral transforming sequence b	NM_170662	0002669 // positive regulation of T cell anergy // inferred from electronic annotation	0005634 // nucleus // inferred from electronic annotation /// 0005737 // cytoplasm // i	0004871 // signal transducer activity // inferred from electronic annotation /// 000550	0.0738781	0.0390724	0.834381	-1.19849	5 mM down vs 1 mM	4.14962	0.122833	0.0888032	1
7259	1563532_at	256158	HMCN2	hemicentin 2	XM_001715154 /// XM_001726942 /// XM_002347078	0008218 // bioluminescence // inferred from electronic annotation /// 0018298 // protei	0005576 // extracellular region // inferred from electronic annotation /// 0005578 // p	0005509 // calcium ion binding // inferred from electronic annotation	0.0890847	0.0374314	0.834441	-1.19841	5 mM down vs 1 mM	3.71718	0.10731	0.0866062	1
30062	220770_s_at	63920	C5orf54	chromosome 5 open reading frame 54	NM_022090	---	0005739 // mitochondrion // inferred from electronic annotation	---	0.116359	0.0488024	0.834474	-1.19836	5 mM down vs 1 mM	3.145	0.105845	0.100965	1
39562	230300_at	---	---	---	---	---	---	---	0.0881007	0.0411449	0.834518	-1.1983	5 mM down vs 1 mM	3.74209	0.113883	0.0912989	1
48735	239478_x_at	---	---	---	---	---	---	---	0.0840709	0.0370318	0.834803	-1.19789	5 mM down vs 1 mM	3.84814	0.109894	0.0856733	1
23227	213920_at	23316	CUX2	cut-like homeobox 2	NM_015267	0006350 // transcription // inferred from electronic annotation /// 0006355 // regulati	0005634 // nucleus // non-traceable author statement /// 0005634 // nucleus // inferred	0003677 // DNA binding // inferred from electronic annotation /// 0003700 // sequence-s	0.0188722	0.0126792	0.83482	-1.19786	5 mM down vs 1 mM	8.268	0.136624	0.0495733	1
28983	219691_at	54809	SAMD9	sterile alpha motif domain containing 9	NM_001193307 /// NM_017654	---	0005737 // cytoplasm // inferred from electronic annotation	---	0.00410031	0.00137928	0.834829	-1.19785	5 mM down vs 1 mM	15.7434	0.102116	0.0194588	1
22480	213170_at	2882	GPX7	glutathione peroxidase 7	NM_015696	0006979 // response to oxidative stress // inferred from electronic annotation /// 0055	0005576 // extracellular region // inferred from electronic annotation	0004601 // peroxidase activity // inferred from electronic annotation /// 0004602 // gl	0.00370382	0.00137606	0.834879	-1.19778	5 mM down vs 1 mM	16.3897	0.106141	0.0194282	1
10748	201292_at	7153	TOP2A	topoisomerase (DNA) II alpha 170kDa	NM_001067	0006259 // DNA metabolic process // inferred from electronic annotation /// 0006260 //	0000228 // nuclear chromosome // inferred from direct assay /// 0005634 // nucleus // i	0000166 // nucleotide binding // inferred from electronic annotation /// 0003677 // DNA	0.0148282	0.0053871	0.834942	-1.19769	5 mM down vs 1 mM	9.21121	0.103679	0.0337671	1
47117	237860_at	---	---	---	---	---	0005737 // cytoplasm // inferred from electronic annotation	0000166 // nucleotide binding // inferred from electronic annotation /// 0003676 // nuc	0.0689166	0.0440099	0.835106	-1.19745	5 mM down vs 1 mM	4.31723	0.135549	0.0941913	1
32212	222925_at	51473	DCDC2	doublecortin domain containing 2	NM_001195610 /// NM_016356	0001764 // neuron migration // non-traceable author statement /// 0006968 // cellular d	---	---	0.0682187	0.0308998	0.835265	-1.19722	5 mM down vs 1 mM	4.3421	0.111538	0.0770631	1
17750	208318_s_at	9942	XYLB	xylulokinase homolog (H. influenzae)	NM_005108	0005975 // carbohydrate metabolic process // inferred from electronic annotation /// 00	---	0000166 // nucleotide binding // inferred from electronic annotation /// 0004856 // xyl	0.00895369	0.00371651	0.835761	-1.19651	5 mM down vs 1 mM	11.4473	0.109031	0.0285739	1
41527	232265_at	222255	ATXN7L1	ataxin 7-like 1	NM_020725 /// NM_138495 /// NM_152749	---	---	---	0.0183766	0.0129094	0.835822	-1.19643	5 mM down vs 1 mM	8.3684	0.137608	0.0493314	1
17823	208394_x_at	11082	ESM1	endothelial cell-specific molecule 1	NM_001135604 /// NM_007036	0001558 // regulation of cell growth // inferred from electronic annotation	0005576 // extracellular region // non-traceable author statement /// 0005576 // extrac	0005520 // insulin-like growth factor binding // inferred from electronic annotation //	0.0382972	0.0207572	0.835946	-1.19625	5 mM down vs 1 mM	5.90018	0.122034	0.0620494	1
41624	232362_at	343099	CCDC18	coiled-coil domain containing 18	NM_206886	---	---	---	0.009077	0.00315174	0.836205	-1.19588	5 mM down vs 1 mM	11.3816	0.100699	0.0265425	1
32659	223374_s_at	8706	B3GALNT1	beta-1,3-N-acetylgalactosaminyltransferase 1 (globoside blood group)	NM_001038628 /// NM_003781 /// NM_033167 /// NM_033168 /// NM_033169	0006486 // protein glycosylation // inferred from electronic annotation /// 0006486 //	0000139 // Golgi membrane // inferred from electronic annotation /// 0005794 // Golgi a	0008378 // galactosyltransferase activity // inferred from electronic annotation /// 00	0.0146619	0.00850774	0.836288	-1.19576	5 mM down vs 1 mM	9.25719	0.12496	0.040496	1
878	1553456_at	---	---	---	---	---	---	---	0.0293178	0.010716	0.836542	-1.1954	5 mM down vs 1 mM	6.72921	0.100508	0.0448082	1
7203	1563426_a_at	644613	LOC644613	Hypothetical protein LOC644613	---	---	---	---	0.0326527	0.0228107	0.836548	-1.19539	5 mM down vs 1 mM	6.38602	0.137457	0.064574	1
37730	228468_at	84930	MASTL	microtubule associated serine/threonine kinase-like	NM_001172303 /// NM_001172304 /// NM_032844	0006468 // protein phosphorylation // inferred from electronic annotation	---	0000166 // nucleotide binding // inferred from electronic annotation /// 0004672 // pro	0.0372201	0.0140447	0.836632	-1.19527	5 mM down vs 1 mM	5.98522	0.10132	0.0507851	1
45067	235810_at	7569	ZNF182	zinc finger protein 182	NM_001007088 /// NM_001178099 /// NM_006962	0006350 // transcription // inferred from electronic annotation /// 0006355 // regulati	0005622 // intracellular // inferred from electronic annotation /// 0005634 // nucleus	0003676 // nucleic acid binding // inferred from electronic annotation /// 0003677 // D	0.114222	0.0456617	0.836683	-1.1952	5 mM down vs 1 mM	3.18308	0.0999941	0.0942429	1
17431	207992_s_at	272	AMPD3	adenosine monophosphate deaminase 3	NM_000480 /// NM_001025389 /// NM_001025390 /// NM_001172430 /// NM_001172431	0006144 // purine base metabolic process // inferred from electronic annotation /// 000	---	0003876 // AMP deaminase activity // inferred from electronic annotation /// 0003876 //	0.055301	0.0250319	0.837154	-1.19452	5 mM down vs 1 mM	4.87427	0.109181	0.0671985	1
54536	58916_at	65987	KCTD14	potassium channel tetramerisation domain containing 14	NM_023930	0006813 // potassium ion transport // inferred from electronic annotation	0008076 // voltage-gated potassium channel complex // inferred from electronic annotati	0005216 // ion channel activity // inferred from electronic annotation /// 0005249 // v	0.0128842	0.00444396	0.837286	-1.19434	5 mM down vs 1 mM	9.79683	0.0985017	0.0301633	1
47609	238352_s_at	---	---	---	---	---	---	---	0.0842756	0.0393681	0.837352	-1.19424	5 mM down vs 1 mM	3.84259	0.109793	0.0857183	1
12659	203203_s_at	11103	KRR1	KRR1, small subunit (SSU) processome component, homolog (yeast)	NM_007043	0006364 // rRNA processing // inferred from electronic annotation /// 0042254 // riboso	0005634 // nucleus // inferred from electronic annotation /// 0005730 // nucleolus // i	0003723 // RNA binding // inferred from electronic annotation	0.0902249	0.035848	0.837439	-1.19412	5 mM down vs 1 mM	3.68876	0.0998642	0.0812176	1
27834	218541_s_at	56892	C8orf4	chromosome 8 open reading frame 4	NM_020130	0006915 // apoptosis // inferred from electronic annotation	---	---	0.0660904	0.0251119	0.837467	-1.19408	5 mM down vs 1 mM	4.42008	0.0987549	0.067027	1
49829	240572_s_at	374443	LOC374443	CLR pseudogene	NR_002814	---	---	---	0.0547135	0.0315087	0.838011	-1.1933	5 mM down vs 1 mM	4.90235	0.122671	0.0750688	1
22689	213380_x_at	11223	MST1P9	macrophage stimulating 1 (hepatocyte growth factor-like) pseudogene 9	NR_002729	0006508 // proteolysis // inferred from electronic annotation /// 0007283 // spermatoge	0005576 // extracellular region // inferred from electronic annotation	0003824 // catalytic activity // inferred from electronic annotation /// 0004252 // ser	0.00757597	0.00729484	0.838396	-1.19275	5 mM down vs 1 mM	12.2748	0.150436	0.0367671	1
17310	207863_at	141	ADPRH	ADP-ribosylarginine hydrolase	NM_001125	0006464 // protein modification process // inferred from mutant phenotype /// 0006464 /	---	0000287 // magnesium ion binding // inferred from electronic annotation /// 0003875 //	0.0677207	0.0331043	0.838541	-1.19255	5 mM down vs 1 mM	4.36005	0.111283	0.0765696	1
37324	228062_at	266812	NAP1L5	nucleosome assembly protein 1-like 5	NM_153757	0006334 // nucleosome assembly // inferred from electronic annotation	0005634 // nucleus // inferred from electronic annotation	0005515 // protein binding // inferred from physical interaction	0.0306043	0.0109565	0.838758	-1.19224	5 mM down vs 1 mM	6.59092	0.0965257	0.0439358	1
27936	218644_at	26499	PLEK2	pleckstrin 2	NM_016445	0023034 // intracellular signaling pathway // inferred from electronic annotation /// 0	0005737 // cytoplasm // inferred from electronic annotation /// 0005856 // cytoskeleton	---	0.011497	0.00521197	0.838801	-1.19218	5 mM down vs 1 mM	10.2921	0.108458	0.0316139	1
48982	239725_at	80055	PGAP1	post-GPI attachment to proteins 1	NM_024989	0006506 // GPI anchor biosynthetic process // inferred from electronic annotation /// 0	0005783 // endoplasmic reticulum // inferred from sequence or structural similarity ///	0004518 // nuclease activity // inferred from sequence or structural similarity /// 000	0.0263737	0.0108491	0.838952	-1.19196	5 mM down vs 1 mM	7.07854	0.102928	0.0436226	1
48641	239384_at	645460	FLJ44342	hypothetical LOC645460	XR_109412 /// XR_115130	---	---	---	0.0663472	0.0318108	0.8394	-1.19133	5 mM down vs 1 mM	4.41049	0.108869	0.0740522	1
48707	239450_at	---	---	---	---	---	---	---	0.0575793	0.0434527	0.839858	-1.19068	5 mM down vs 1 mM	4.76901	0.139413	0.0876992	1
31450	222162_s_at	9510	ADAMTS1	ADAM metallopeptidase with thrombospondin type 1 motif, 1	NM_006988	0001542 // ovulation from ovarian follicle // inferred from electronic annotation /// 0	0005576 // extracellular region // inferred from electronic annotation /// 0005578 // p	0004222 // metalloendopeptidase activity // inferred from electronic annotation /// 000	0.0276144	0.0138456	0.839977	-1.19051	5 mM down vs 1 mM	6.92528	0.111289	0.0482098	1
54452	48808_at	1719	DHFR	dihydrofolate reductase	NM_000791	0006545 // glycine biosynthetic process // inferred from electronic annotation /// 0006	---	0004146 // dihydrofolate reductase activity // inferred from electronic annotation ///	0.026902	0.014088	0.84009	-1.19035	5 mM down vs 1 mM	7.01212	0.113444	0.0485348	1
37919	228657_at	23095	KIF1B	kinesin family member 1B	NM_015074 /// NM_183416	0005975 // carbohydrate metabolic process // inferred from electronic annotation /// 00	0005625 // soluble fraction // inferred from electronic annotation /// 0005737 // cytop	0000166 // nucleotide binding // inferred from electronic annotation /// 0003774 // mot	0.0465471	0.0172272	0.840089	-1.19035	5 mM down vs 1 mM	5.33983	0.0951978	0.0534837	1
49787	240530_at	---	---	---	---	---	---	---	0.100537	0.0396147	0.84039	-1.18992	5 mM down vs 1 mM	3.45178	0.0949798	0.0825485	1
49456	240199_x_at	25850	ZNF345	zinc finger protein 345	NM_003419	0000122 // negative regulation of transcription from RNA polymerase II promoter // trac	0005622 // intracellular // inferred from electronic annotation /// 0005634 // nucleus	0003676 // nucleic acid binding // inferred from electronic annotation /// 0003677 // D	0.0465332	0.0250499	0.840568	-1.18967	5 mM down vs 1 mM	5.34066	0.114255	0.06418	1
32012	222725_s_at	54873	PALMD	palmdelphin	NM_017734	0008360 // regulation of cell shape // inferred from electronic annotation	0005737 // cytoplasm // inferred from electronic annotation /// 0016020 // membrane //	---	0.102358	0.0408316	0.840731	-1.18944	5 mM down vs 1 mM	3.41329	0.0951151	0.0835983	1
32112	222825_at	51633	OTUD6B	OTU domain containing 6B	NM_016023	---	---	---	0.0983642	0.0458509	0.841063	-1.18897	5 mM down vs 1 mM	3.49894	0.103825	0.0890198	1
9048	1569114_at	100506847	LOC100506847	hypothetical LOC100506847	XR_109417 /// XR_111729 /// XR_115135	---	---	---	0.113822	0.046238	0.841263	-1.18869	5 mM down vs 1 mM	3.19032	0.0948769	0.0892171	1
5079	1559939_at	---	---	---	---	---	---	---	0.078589	0.0306093	0.841331	-1.18859	5 mM down vs 1 mM	4.0038	0.0942641	0.0706309	1
34423	225158_at	85476	GFM1	G elongation factor, mitochondrial 1	NM_024996	0006412 // translation // inferred from electronic annotation /// 0006414 // translatio	0005622 // intracellular // inferred from electronic annotation /// 0005739 // mitochon	0000166 // nucleotide binding // inferred from electronic annotation /// 0003746 // tra	0.00501743	0.00262488	0.841728	-1.18803	5 mM down vs 1 mM	14.5238	0.110678	0.0228615	1
45701	236444_x_at	---	---	---	---	---	---	---	0.101788	0.0397946	0.841799	-1.18793	5 mM down vs 1 mM	3.42523	0.0926813	0.0811753	1
45170	235913_at	400713	ZNF880	zinc finger protein 880	NM_001145434	0006355 // regulation of transcription, DNA-dependent // inferred from electronic annot	0005622 // intracellular // inferred from electronic annotation	0003676 // nucleic acid binding // inferred from electronic annotation /// 0008270 // z	0.0221165	0.0253475	0.842291	-1.18724	5 mM down vs 1 mM	7.68766	0.1616	0.063062	1
12361	202904_s_at	23658	LSM5	LSM5 homolog, U6 small nuclear RNA associated (S. cerevisiae)	NM_001130710 /// NM_001139499 /// NM_012322 /// NR_024466	0006397 // mRNA processing // inferred from electronic annotation /// 0006397 // mRNA p	0005634 // nucleus // inferred from electronic annotation /// 0005634 // nucleus // tra	0003723 // RNA binding // inferred from electronic annotation /// 0003723 // RNA bindin	0.0495718	0.0258765	0.842355	-1.18715	5 mM down vs 1 mM	5.16663	0.109688	0.0636903	1
11318	201862_s_at	9208	LRRFIP1	leucine rich repeat (in FLII) interacting protein 1	NM_001137550 /// NM_001137551 /// NM_001137552 /// NM_001137553 /// NM_004735	0006350 // transcription // inferred from electronic annotation /// 0006357 // regulati	0005634 // nucleus // non-traceable author statement /// 0005634 // nucleus // inferred	0003677 // DNA binding // inferred from electronic annotation /// 0003725 // double-str	0.000199085	0.000181501	0.842646	-1.18674	5 mM down vs 1 mM	48.3778	0.13278	0.00823395	1
47046	237789_at	---	---	---	---	---	---	---	0.000150794	9.09674e-05	0.842703	-1.18666	5 mM down vs 1 mM	53.3629	0.11441	0.00643201	1
29861	220569_at	---	---	---	---	---	---	---	0.0670748	0.0291366	0.842699	-1.18666	5 mM down vs 1 mM	4.3836	0.0986238	0.0674951	1
52408	243151_at	338699	ANKRD42	Ankyrin repeat domain 42	NM_182603	---	---	---	0.0551963	0.0213385	0.842733	-1.18662	5 mM down vs 1 mM	4.87924	0.093309	0.057371	1
48254	238997_at	100130889	PSORS1C3	psoriasis susceptibility 1 candidate 3 (non-protein coding)	NR_026816	---	---	---	0.0341845	0.0274551	0.843146	-1.18603	5 mM down vs 1 mM	6.24368	0.135257	0.0649889	1
19617	210205_at	8705	B3GALT4	UDP-Gal:betaGlcNAc beta 1,3-galactosyltransferase, polypeptide 4	NM_003782	0006486 // protein glycosylation // inferred from electronic annotation /// 0006486 //	0000139 // Golgi membrane // inferred from electronic annotation /// 0005794 // Golgi a	0008378 // galactosyltransferase activity // inferred from electronic annotation /// 00	0.0674352	0.0315089	0.843314	-1.1858	5 mM down vs 1 mM	4.37042	0.101694	0.0698058	1
670	1553180_at	171019	ADAMTS19	ADAM metallopeptidase with thrombospondin type 1 motif, 19	NM_133638	0006508 // proteolysis // inferred from electronic annotation	0005576 // extracellular region // inferred from electronic annotation /// 0005578 // p	0004222 // metalloendopeptidase activity // inferred from electronic annotation /// 000	0.0197143	0.0109511	0.843418	-1.18565	5 mM down vs 1 mM	8.10523	0.111316	0.0412016	1
917	1553508_at	259283	MDS2	myelodysplastic syndrome 2 translocation associated	NR_027042	---	---	---	0.0720626	0.0384955	0.843454	-1.1856	5 mM down vs 1 mM	4.20916	0.109231	0.0778525	1
29053	219761_at	51267	CLEC1A	C-type lectin domain family 1, member A	NM_016511	0006952 // defense response // traceable author statement /// 0007166 // cell surface r	0005622 // intracellular // traceable author statement /// 0005887 // integral to plasm	0004888 // transmembrane receptor activity // traceable author statement /// 0005488 //	0.0377056	0.015657	0.843532	-1.18549	5 mM down vs 1 mM	5.94649	0.0965052	0.0486868	1
19190	209774_x_at	2920	CXCL2	chemokine (C-X-C motif) ligand 2	NM_002089	0006935 // chemotaxis // inferred from electronic annotation /// 0006935 // chemotaxis	0005576 // extracellular region // not recorded /// 0005576 // extracellular region //	0005125 // cytokine activity // inferred from electronic annotation /// 0008009 // chem	0.104507	0.0452196	0.843708	-1.18524	5 mM down vs 1 mM	3.36903	0.0955932	0.0851223	1
35967	226704_at	118424	UBE2J2	ubiquitin-conjugating enzyme E2, J2 (UBC6 homolog, yeast)	NM_058167 /// NM_194315 /// NM_194457 /// NM_194458	0006986 // response to unfolded protein // inferred from electronic annotation /// 0043	0005783 // endoplasmic reticulum // inferred from electronic annotation /// 0005789 //	0000166 // nucleotide binding // inferred from electronic annotation /// 0004842 // ubi	0.0446136	0.0163479	0.843753	-1.18518	5 mM down vs 1 mM	5.4586	0.0901813	0.0495629	1
14794	205339_at	6491	STIL	SCL/TAL1 interrupting locus	NM_001048166 /// NM_003035	0000578 // embryonic axis specification // inferred from electronic annotation /// 0001	0005737 // cytoplasm // inferred from electronic annotation /// 0005829 // cytosol // i	---	0.0154334	0.00581805	0.84382	-1.18509	5 mM down vs 1 mM	9.04947	0.0932924	0.0309275	1
42016	232755_at	7327	UBE2G2	ubiquitin-conjugating enzyme E2G 2 (UBC7 homolog, yeast)	NM_003343 /// NM_182688	0006511 // ubiquitin-dependent protein catabolic process // traceable author statement	0005783 // endoplasmic reticulum // inferred from electronic annotation /// 0005829 //	0000166 // nucleotide binding // inferred from electronic annotation /// 0004842 // ubi	0.0151469	0.00748089	0.843879	-1.185	5 mM down vs 1 mM	9.12496	0.104872	0.0344787	1
20360	210985_s_at	6672	SP100	SP100 nuclear antigen	NM_001080391 /// NM_003113	0000122 // negative regulation of transcription from RNA polymerase II promoter // infe	0005634 // nucleus // inferred from direct assay /// 0005634 // nucleus // inferred fro	0003677 // DNA binding // inferred from electronic annotation /// 0003713 // transcript	0.0441901	0.0349861	0.843885	-1.18499	5 mM down vs 1 mM	5.48554	0.134118	0.073348	1
19548	210136_at	4155	MBP	myelin basic protein	NM_001025081 /// NM_001025090 /// NM_001025092 /// NM_001025100 /// NM_001025101 /// NM	0006955 // immune response // traceable author statement /// 0007268 // synaptic transm	0005886 // plasma membrane // inferred from electronic annotation /// 0016020 // membra	0019911 // structural constituent of myelin sheath // inferred from electronic annotati	0.00576994	0.00314838	0.843932	-1.18493	5 mM down vs 1 mM	13.7262	0.109226	0.0238725	1
11988	202532_s_at	1719	DHFR	dihydrofolate reductase	NM_000791	0006545 // glycine biosynthetic process // inferred from electronic annotation /// 0006	---	0004146 // dihydrofolate reductase activity // inferred from electronic annotation ///	0.0263696	0.0188383	0.844148	-1.18463	5 mM down vs 1 mM	7.07906	0.124696	0.0528443	1
38129	228867_at	128387	TATDN3	TatD DNase domain containing 3	NM_001042552 /// NM_001042553 /// NM_001146169 /// NM_001146170 /// NM_001146171	---	0005634 // nucleus // inferred from electronic annotation /// 0005739 // mitochondrion	0004518 // nuclease activity // inferred from electronic annotation /// 0016787 // hydr	0.108957	0.0430905	0.844184	-1.18458	5 mM down vs 1 mM	3.2811	0.0899134	0.0822104	1
30019	220727_at	54207	KCNK10	potassium channel, subfamily K, member 10	NM_021161 /// NM_138317 /// NM_138318	0006810 // transport // traceable author statement /// 0006810 // transport // inferred	0016020 // membrane // inferred from electronic annotation /// 0016021 // integral to m	0005216 // ion channel activity // inferred from electronic annotation /// 0005244 // v	0.0967178	0.0419171	0.844214	-1.18453	5 mM down vs 1 mM	3.5356	0.0953117	0.080873	1
43512	234254_at	---	---	---	---	---	---	---	0.000570496	0.000209174	0.844563	-1.18404	5 mM down vs 1 mM	33.1718	0.0932904	0.00843701	1
39256	229994_at	4774	NFIA	Nuclear factor I/A	NM_001134673 /// NM_001145511 /// NM_001145512 /// NM_005595	0006260 // DNA replication // inferred from electronic annotation /// 0006350 // transc	0005622 // intracellular // inferred from electronic annotation /// 0005634 // nucleus	0003677 // DNA binding // inferred from electronic annotation /// 0003700 // sequence-s	0.0306268	0.0125255	0.844601	-1.18399	5 mM down vs 1 mM	6.58858	0.0947332	0.0431352	1
44394	235137_at	400960	LOC400960	hypothetical LOC400960	NR_033872	---	---	---	0.0614089	0.023855	0.844721	-1.18382	5 mM down vs 1 mM	4.60404	0.0906591	0.0590736	1
42188	232927_at	---	---	---	---	---	---	---	0.072002	0.0432415	0.84472	-1.18382	5 mM down vs 1 mM	4.21118	0.114771	0.0817615	1
14836	205381_at	10234	LRRC17	leucine rich repeat containing 17	NM_001031692 /// NM_005824	0001503 // ossification // inferred from electronic annotation /// 0001649 // osteoblas	0005576 // extracellular region // inferred from electronic annotation /// 0005615 // e	0005515 // protein binding // inferred from electronic annotation	0.0439328	0.0160612	0.844765	-1.18376	5 mM down vs 1 mM	5.50208	0.0888545	0.0484478	1
32245	222958_s_at	55635	DEPDC1	DEP domain containing 1	NM_001114120 /// NM_017779	0007165 // signal transduction // inferred from electronic annotation	0005622 // intracellular // inferred from electronic annotation /// 0005634 // nucleus	0005096 // GTPase activator activity // inferred from electronic annotation	0.0452659	0.0195651	0.844923	-1.18354	5 mM down vs 1 mM	5.41778	0.096198	0.053268	1
38714	229452_at	92162	TMEM88	transmembrane protein 88	NM_203411	---	0016020 // membrane // inferred from electronic annotation /// 0016021 // integral to m	---	0.0934802	0.0424405	0.845013	-1.18341	5 mM down vs 1 mM	3.6102	0.0969314	0.080548	1
3713	1557533_at	---	---	---	---	---	---	---	0.0808201	0.0331952	0.845373	-1.18291	5 mM down vs 1 mM	3.93875	0.0916159	0.0697804	1
14546	205091_x_at	5965	RECQL	RecQ protein-like (DNA helicase Q1-like)	NM_002907 /// NM_032941	0000733 // DNA strand renaturation // inferred from direct assay /// 0006260 // DNA rep	0005634 // nucleus // inferred from electronic annotation /// 0005634 // nucleus // tra	0000166 // nucleotide binding // inferred from electronic annotation /// 0000739 // DNA	0.0149254	0.00519233	0.845649	-1.18252	5 mM down vs 1 mM	9.18465	0.087899	0.0287106	1
36169	226906_s_at	64333	ARHGAP9	Rho GTPase activating protein 9	NM_001080156 /// NM_001080157 /// NM_032496	0007165 // signal transduction // inferred from electronic annotation	0005622 // intracellular // inferred from electronic annotation	0005096 // GTPase activator activity // inferred from direct assay /// 0005096 // GTPas	0.104647	0.041395	0.845687	-1.18247	5 mM down vs 1 mM	3.36619	0.0882459	0.0786461	1
45814	236557_at	253461	ZBTB38	zinc finger and BTB domain containing 38	NM_001080412	0006350 // transcription // inferred from electronic annotation /// 0045449 // regulati	0005622 // intracellular // inferred from electronic annotation /// 0005634 // nucleus	0003676 // nucleic acid binding // inferred from electronic annotation /// 0003677 // D	0.0680971	0.0283488	0.845696	-1.18246	5 mM down vs 1 mM	4.34646	0.0924115	0.0637839	1
18426	209004_s_at	26234	FBXL5	F-box and leucine-rich repeat protein 5	NM_001193534 /// NM_001193535 /// NM_012161 /// NR_036464	0016567 // protein ubiquitination // inferred from direct assay /// 0016567 // protein	0000151 // ubiquitin ligase complex // non-traceable author statement /// 0005737 // cy	0004842 // ubiquitin-protein ligase activity // non-traceable author statement /// 0005	0.00054966	0.000564266	0.845792	-1.18232	5 mM down vs 1 mM	33.6232	0.133671	0.0119267	1
15921	206467_x_at	51750 /// 8771	RTEL1 /// TNFRSF6B	regulator of telomere elongation helicase 1 /// tumor necrosis factor receptor superfam	NM_003823 /// NM_016434 /// NM_032945 /// NM_032957	0000723 // telomere maintenance // inferred from sequence or structural similarity ///	0005576 // extracellular region // inferred from electronic annotation /// 0005625 // s	0000166 // nucleotide binding // inferred from electronic annotation /// 0003676 // nuc	0.00231116	0.00588524	0.84601	-1.18202	5 mM down vs 1 mM	19.6905	0.19782	0.0301393	1
28821	219529_at	9022	CLIC3	chloride intracellular channel 3	NM_004669	0006810 // transport // inferred from electronic annotation /// 0006811 // ion transpor	0005634 // nucleus // inferred from direct assay /// 0005634 // nucleus // inferred fro	0005216 // ion channel activity // inferred from electronic annotation /// 0005244 // v	0.0451244	0.018497	0.846177	-1.18179	5 mM down vs 1 mM	5.42657	0.0920602	0.0508941	1
47686	238429_at	137835	TMEM71	transmembrane protein 71	NM_001145153 /// NM_144649	---	0016020 // membrane // inferred from electronic annotation /// 0016021 // integral to m	---	0.036473	0.0150523	0.846275	-1.18165	5 mM down vs 1 mM	6.04615	0.0926395	0.0459662	1
23299	213992_at	1288	COL4A6	collagen, type IV, alpha 6	NM_001847 /// NM_033641	0007155 // cell adhesion // inferred from electronic annotation /// 0030198 // extracel	0005576 // extracellular region // inferred from electronic annotation /// 0005578 // p	0005198 // structural molecule activity // inferred from electronic annotation /// 0005	0.00422423	0.00205176	0.846288	-1.18163	5 mM down vs 1 mM	15.5583	0.100796	0.0194358	1
44210	234953_x_at	7567	ZNF19	zinc finger protein 19	NM_006961	0006350 // transcription // inferred from electronic annotation /// 0006355 // regulati	0005622 // intracellular // inferred from electronic annotation /// 0005634 // nucleus	0003676 // nucleic acid binding // inferred from electronic annotation /// 0003677 // D	0.0362206	0.0148491	0.846394	-1.18148	5 mM down vs 1 mM	6.06712	0.092201	0.0455905	1
14940	205485_at	6261	RYR1	ryanodine receptor 1 (skeletal)	NM_000540 /// NM_001042723	0001666 // response to hypoxia // inferred from direct assay /// 0006457 // protein fol	0005624 // membrane fraction // inferred from electronic annotation /// 0005737 // cyto	0004872 // receptor activity // inferred from electronic annotation /// 0004872 // rece	0.051791	0.0340558	0.846452	-1.1814	5 mM down vs 1 mM	5.04828	0.117289	0.0697002	1
45744	236487_at	132320	SCLT1	sodium channel and clathrin linker 1	NM_144643	0045162 // clustering of voltage-gated sodium channels // inferred from electronic anno	0005737 // cytoplasm // inferred from electronic annotation /// 0005886 // plasma membr	0017080 // sodium channel regulator activity // inferred from electronic annotation	0.101193	0.0436719	0.846749	-1.18099	5 mM down vs 1 mM	3.4378	0.0915743	0.0799125	1
39467	230205_at	93134	ZNF561	zinc finger protein 561	NM_152289	0006350 // transcription // inferred from electronic annotation /// 0006355 // regulati	0005622 // intracellular // inferred from electronic annotation /// 0005634 // nucleus	0003676 // nucleic acid binding // inferred from electronic annotation /// 0003677 // D	0.0426556	0.0191631	0.846755	-1.18098	5 mM down vs 1 mM	5.5861	0.0956587	0.0513732	1
16067	206613_s_at	9015	TAF1A	TATA box binding protein (TBP)-associated factor, RNA polymerase I, A, 48kDa	NM_005681 /// NM_139352	0006350 // transcription // inferred from electronic annotation /// 0006360 // transcri	0000120 // RNA polymerase I transcription factor complex // inferred from electronic an	0003677 // DNA binding // inferred from electronic annotation /// 0003701 // RNA polyme	0.108084	0.0467845	0.846808	-1.18091	5 mM down vs 1 mM	3.29796	0.0913976	0.08314	1
30288	220996_s_at	81626	C1orf14	chromosome 1 open reading frame 14	NM_030933	---	---	---	0.066045	0.0253867	0.846853	-1.18084	5 mM down vs 1 mM	4.42178	0.0872615	0.0592034	1
15818	206364_at	9928	KIF14	kinesin family member 14	NM_014875	0007018 // microtubule-based movement // inferred from electronic annotation	0005634 // nucleus // inferred from electronic annotation /// 0005737 // cytoplasm // i	0000166 // nucleotide binding // inferred from electronic annotation /// 0003774 // mot	0.0292096	0.0109428	0.846964	-1.18069	5 mM down vs 1 mM	6.7412	0.088046	0.0391826	1
53547	244289_at	134466	ZNF300P1	zinc finger protein 300 pseudogene 1	NR_026867	0006355 // regulation of transcription, DNA-dependent // inferred from electronic annot	0005622 // intracellular // inferred from electronic annotation	0003676 // nucleic acid binding // inferred from electronic annotation	0.0290201	0.0311458	0.846966	-1.18068	5 mM down vs 1 mM	6.76236	0.148534	0.0658944	1
51338	242081_at	9744	ACAP1	ArfGAP with coiled-coil, ankyrin repeat and PH domains 1	NM_014716	0006629 // lipid metabolic process // inferred from electronic annotation /// 0006810 /	---	0004629 // phospholipase C activity // inferred from electronic annotation /// 0005096	0.103895	0.0406333	0.846989	-1.18065	5 mM down vs 1 mM	3.3815	0.086104	0.0763897	1
24138	214835_s_at	8801	SUCLG2	succinate-CoA ligase, GDP-forming, beta subunit	NM_001177599 /// NM_003848	0006099 // tricarboxylic acid cycle // inferred from electronic annotation /// 0006104	0005739 // mitochondrion // inferred from electronic annotation	0000166 // nucleotide binding // inferred from electronic annotation /// 0003824 // cat	0.0236893	0.0107627	0.847065	-1.18055	5 mM down vs 1 mM	7.44569	0.0963691	0.0388288	1
45710	236453_at	---	---	---	---	---	---	---	0.110174	0.0438377	0.847118	-1.18047	5 mM down vs 1 mM	3.25789	0.0865194	0.0796705	1
39831	230569_at	57587	KIAA1430	KIAA1430	NM_020827	---	---	---	0.0803587	0.0315632	0.847204	-1.18035	5 mM down vs 1 mM	3.95201	0.0871387	0.0661477	1
1487	1554314_at	135398	C6orf141	chromosome 6 open reading frame 141	NM_001145652	---	---	---	0.0193705	0.0195563	0.847417	-1.18006	5 mM down vs 1 mM	8.17054	0.140014	0.0514092	1
44551	235294_at	80143	SIKE1	suppressor of IKBKE 1	NM_001102396 /// NM_025073	---	0005737 // cytoplasm // inferred from electronic annotation	0005515 // protein binding // inferred from physical interaction	0.0468747	0.0226534	0.847424	-1.18005	5 mM down vs 1 mM	5.32035	0.098193	0.0553683	1
37267	228005_at	158586	ZXDB	zinc finger, X-linked, duplicated B	NM_007157	0006350 // transcription // inferred from electronic annotation /// 0045449 // regulati	0005622 // intracellular // inferred from electronic annotation /// 0005634 // nucleus	0003676 // nucleic acid binding // inferred from electronic annotation /// 0008270 // z	0.0253995	0.0201605	0.847427	-1.18004	5 mM down vs 1 mM	7.20578	0.12536	0.0521914	1
21075	211747_s_at	23658	LSM5	LSM5 homolog, U6 small nuclear RNA associated (S. cerevisiae)	NM_001130710 /// NM_001139499 /// NM_012322 /// NR_024466	0006397 // mRNA processing // inferred from electronic annotation /// 0006397 // mRNA p	0005634 // nucleus // inferred from electronic annotation /// 0005634 // nucleus // tra	0003723 // RNA binding // inferred from electronic annotation /// 0003723 // RNA bindin	0.00122917	0.00040541	0.847794	-1.17953	5 mM down vs 1 mM	25.006	0.0854924	0.0102566	1
35284	226020_s_at	115209 /// 1600	DAB1 /// OMA1	disabled homolog 1 (Drosophila) /// OMA1 homolog, zinc metallopeptidase (S. cerevisiae)	NM_021080 /// NM_145243	0001764 // neuron migration // inferred from electronic annotation /// 0006508 // prote	0005739 // mitochondrion // inferred from electronic annotation /// 0016020 // membrane	0004222 // metalloendopeptidase activity // inferred from electronic annotation /// 000	0.0740804	0.038605	0.847922	-1.17935	5 mM down vs 1 mM	4.1431	0.101109	0.0732125	1
35518	226254_s_at	57587	KIAA1430	KIAA1430	NM_020827	---	---	---	0.00719564	0.00269289	0.848043	-1.17919	5 mM down vs 1 mM	12.5393	0.0883527	0.0211382	1
53243	243986_at	144766	LOC144766	hypothetical LOC144766	---	---	---	---	0.00767909	0.00420363	0.848379	-1.17872	5 mM down vs 1 mM	12.2061	0.102785	0.0252623	1
34485	225220_at	100093630	SNHG8	small nucleolar RNA host gene 8 (non-protein coding)	NR_003584 /// NR_034010 /// NR_034011	---	---	---	0.0265734	0.00955895	0.848565	-1.17846	5 mM down vs 1 mM	7.05322	0.0846451	0.0360027	1
29530	220238_s_at	55975	KLHL7	kelch-like 7 (Drosophila)	NM_001031710 /// NM_001172428 /// NM_018846 /// NR_033328 /// NR_033329	0007601 // visual perception // inferred from electronic annotation /// 0050896 // resp	0005634 // nucleus // inferred from electronic annotation /// 0005730 // nucleolus // i	0005515 // protein binding // inferred from electronic annotation	0.030038	0.0303741	0.848717	-1.17825	5 mM down vs 1 mM	6.65082	0.140555	0.0634006	1
6631	1562481_at	---	---	---	---	---	---	---	0.00491831	0.00840151	0.848834	-1.17809	5 mM down vs 1 mM	14.6407	0.165151	0.0338407	1
3561	1557295_a_at	---	---	---	---	---	---	---	0.0199724	0.00700856	0.848857	-1.17805	5 mM down vs 1 mM	8.05719	0.0838544	0.0312222	1
51020	241763_s_at	---	---	---	---	---	---	---	0.0574057	0.032004	0.84894	-1.17794	5 mM down vs 1 mM	4.77683	0.10352	0.0650138	1
34097	224831_at	80315	CPEB4	cytoplasmic polyadenylation element binding protein 4	NM_030627	---	---	0000166 // nucleotide binding // inferred from electronic annotation /// 0003676 // nuc	0.0895425	0.0368008	0.84902	-1.17783	5 mM down vs 1 mM	3.70571	0.0866526	0.0701506	1
13675	204220_at	9535	GMFG	glia maturation factor, gamma	NM_004877	0006468 // protein phosphorylation // traceable author statement	0005622 // intracellular // inferred from electronic annotation	0003779 // actin binding // inferred from electronic annotation /// 0004860 // protein	0.0876404	0.0350328	0.849138	-1.17766	5 mM down vs 1 mM	3.75388	0.0852547	0.0681333	1
9072	1569157_s_at	162993	ZNF846	zinc finger protein 846	NM_001077624	0006350 // transcription // inferred from electronic annotation /// 0006355 // regulati	0005622 // intracellular // inferred from electronic annotation /// 0005634 // nucleus	0003676 // nucleic acid binding // inferred from electronic annotation /// 0003677 // D	0.0304063	0.0224792	0.849273	-1.17748	5 mM down vs 1 mM	6.61169	0.118367	0.053708	1
1468	1554292_a_at	23074	UHRF1BP1L	UHRF1 binding protein 1-like	NM_001006947 /// NM_015054	---	---	---	0.0403632	0.029286	0.849283	-1.17746	5 mM down vs 1 mM	5.74566	0.118103	0.0616654	1
54188	33304_at	3669	ISG20	interferon stimulated exonuclease gene 20kDa	NM_002201	0000738 // DNA catabolic process, exonucleolytic // inferred from direct assay /// 0006	0005622 // intracellular // inferred from electronic annotation /// 0005634 // nucleus	0000175 // 3'-5'-exoribonuclease activity // inferred from direct assay /// 0003676 //	0.0521119	0.0266606	0.849355	-1.17736	5 mM down vs 1 mM	5.03172	0.0982935	0.0586043	1
49957	240700_at	163590	TOR1AIP2	torsin A interacting protein 2	NM_022347 /// NM_145034	---	0005783 // endoplasmic reticulum // inferred from electronic annotation /// 0005789 //	0005515 // protein binding // inferred from physical interaction	0.0384881	0.0140579	0.849489	-1.17718	5 mM down vs 1 mM	5.88544	0.0833599	0.0424913	1
2558	1555758_a_at	1033	CDKN3	cyclin-dependent kinase inhibitor 3	NM_001130851 /// NM_005192	0000079 // regulation of cyclin-dependent protein kinase activity // traceable author s	0005737 // cytoplasm // inferred from electronic annotation /// 0048471 // perinuclear	0004721 // phosphoprotein phosphatase activity // inferred from electronic annotation /	0.0591378	0.0262173	0.84957	-1.17707	5 mM down vs 1 mM	4.70016	0.0907292	0.0579103	1
41173	231911_at	57471	ERMN	ermin, ERM-like protein	NM_001009959 /// NM_020711	0001763 // morphogenesis of a branching structure // inferred from electronic annotatio	0005737 // cytoplasm // inferred from electronic annotation /// 0005856 // cytoskeleton	0003779 // actin binding // inferred from electronic annotation /// 0008378 // galactos	0.0210197	0.0106446	0.84979	-1.17676	5 mM down vs 1 mM	7.87041	0.0974673	0.0371521	1
32971	223687_s_at	54742	LY6K	lymphocyte antigen 6 complex, locus K	NM_001160354 /// NM_001160355 /// NM_017527	---	0005576 // extracellular region // inferred from electronic annotation /// 0005634 // n	---	0.0870658	0.0412221	0.849894	-1.17662	5 mM down vs 1 mM	3.7687	0.0928103	0.0738798	1
9417	1569751_at	353149 /// 57335	TBC1D26 /// ZNF286A	TBC1 domain family, member 26 /// zinc finger protein 286A	NM_001130842 /// NM_020652 /// NM_178571	0006350 // transcription // inferred from electronic annotation /// 0006355 // regulati	0005622 // intracellular // inferred from electronic annotation /// 0005634 // nucleus	0003676 // nucleic acid binding // inferred from electronic annotation /// 0003677 // D	0.0637251	0.0246042	0.850039	-1.17642	5 mM down vs 1 mM	4.51077	0.0836665	0.0556445	1
8588	1567064_at	158131	OR1Q1	olfactory receptor, family 1, subfamily Q, member 1	NM_012364	0007165 // signal transduction // inferred from electronic annotation /// 0007186 // G-	0005886 // plasma membrane // inferred from electronic annotation /// 0016020 // membra	0004871 // signal transducer activity // inferred from electronic annotation /// 000487	0.0739228	0.0347987	0.850204	-1.17619	5 mM down vs 1 mM	4.14817	0.0924265	0.0668437	1
4822	1559492_at	---	---	---	---	---	---	---	0.0153426	0.00575865	0.850214	-1.17617	5 mM down vs 1 mM	9.07317	0.0850286	0.0281143	1
19169	209753_s_at	7112	TMPO	thymopoietin	NM_001032283 /// NM_001032284 /// NM_003276	0045449 // regulation of transcription // inferred from electronic annotation	0000785 // chromatin // inferred from direct assay /// 0005634 // nucleus // inferred f	0003677 // DNA binding // inferred from electronic annotation /// 0005515 // protein bi	0.0488898	0.0288204	0.850236	-1.17614	5 mM down vs 1 mM	5.20443	0.104614	0.0603026	1
37235	227973_at	205327	C2orf69	chromosome 2 open reading frame 69	NM_153689	---	0005576 // extracellular region // inferred from electronic annotation	---	0.0735204	0.0312596	0.850287	-1.17607	5 mM down vs 1 mM	4.16119	0.0873165	0.0629506	1
33147	223863_at	80232	WDR26	WD repeat domain 26	NM_001115113 /// NM_025160	---	0005737 // cytoplasm // inferred from direct assay /// 0005737 // cytoplasm // inferred	---	0.0138279	0.00481313	0.850374	-1.17595	5 mM down vs 1 mM	9.49882	0.082272	0.0259839	1
30934	221645_s_at	55769	ZNF83	zinc finger protein 83	NM_001105549 /// NM_001105550 /// NM_001105551 /// NM_001105552 /// NM_001105553 /// NM	0006350 // transcription // inferred from electronic annotation /// 0006355 // regulati	0005622 // intracellular // inferred from electronic annotation /// 0005634 // nucleus	0003676 // nucleic acid binding // inferred from electronic annotation /// 0003677 // D	0.0317794	0.0161201	0.850395	-1.17592	5 mM down vs 1 mM	6.47122	0.096609	0.0447871	1
52340	243083_at	100287704 /// 100287834	LOC100287704 /// LOC100287834	hypothetical LOC100287704 /// hypothetical LOC100287834	NR_028348 /// NR_028349	---	---	---	0.0355199	0.0129019	0.850492	-1.17579	5 mM down vs 1 mM	6.12636	0.0821196	0.0402129	1
13899	204444_at	3832	KIF11	kinesin family member 11	NM_004523	0007018 // microtubule-based movement // inferred from electronic annotation /// 000704	0000922 // spindle pole // inferred from direct assay /// 0000922 // spindle pole // in	0000166 // nucleotide binding // inferred from electronic annotation /// 0003774 // mot	0.0157054	0.00648091	0.850602	-1.17564	5 mM down vs 1 mM	8.97949	0.088065	0.0294221	1
39393	230131_x_at	414	ARSD	arylsulfatase D	NM_001669 /// NM_009589	0008152 // metabolic process // inferred from electronic annotation	0005764 // lysosome // inferred from electronic annotation	0003824 // catalytic activity // inferred from electronic annotation /// 0004065 // ary	0.0714649	0.0299392	0.850786	-1.17538	5 mM down vs 1 mM	4.2292	0.0860725	0.0610558	1
18790	209369_at	306	ANXA3	annexin A3	NM_005139	0006909 // phagocytosis // inferred from direct assay /// 0010595 // positive regulatio	0005737 // cytoplasm // inferred from direct assay /// 0005886 // plasma membrane // in	0004859 // phospholipase inhibitor activity // inferred from electronic annotation ///	0.029639	0.0178058	0.851185	-1.17483	5 mM down vs 1 mM	6.69393	0.103711	0.0464798	1
23207	213900_at	9413	FAM189A2	family with sequence similarity 189, member A2	NM_001127608 /// NM_004816	---	0016020 // membrane // inferred from electronic annotation /// 0016021 // integral to m	---	0.0925667	0.0358128	0.851346	-1.17461	5 mM down vs 1 mM	3.63187	0.0808708	0.0668008	1
7935	1565668_at	10376	TUBA1B	tubulin, alpha 1b	NM_006082	0007017 // microtubule-based process // inferred from electronic annotation /// 0007018	0005874 // microtubule // inferred from electronic annotation /// 0043234 // protein co	0000166 // nucleotide binding // inferred from electronic annotation /// 0003924 // GTP	0.0333897	0.0198317	0.851638	-1.17421	5 mM down vs 1 mM	6.31645	0.102557	0.0487094	1
3565	1557301_a_at	---	---	---	---	---	---	---	0.014227	0.00492712	0.851729	-1.17408	5 mM down vs 1 mM	9.38084	0.0804562	0.02573	1
19631	210222_s_at	6252	RTN1	reticulon 1	NM_021136 /// NM_206852 /// NM_206857	0007165 // signal transduction // non-traceable author statement /// 0030182 // neuron	0005783 // endoplasmic reticulum // inferred from electronic annotation /// 0005789 //	0004871 // signal transducer activity // non-traceable author statement	0.0808213	0.0423268	0.852036	-1.17366	5 mM down vs 1 mM	3.93872	0.0954628	0.0727111	1
17613	208179_x_at	3804	KIR2DL3	killer cell immunoglobulin-like receptor, two domains, long cytoplasmic tail, 3	NM_015868	0002769 // natural killer cell inhibitory signaling pathway // inferred from direct ass	0005886 // plasma membrane // inferred from electronic annotation /// 0005886 // plasma	0003823 // antigen binding // traceable author statement /// 0004872 // receptor activi	0.0324012	0.0134177	0.852236	-1.17338	5 mM down vs 1 mM	6.41024	0.0853271	0.0399331	1
19253	209839_at	26052	DNM3	dynamin 3	NM_001136127 /// NM_015569	0006897 // endocytosis // inferred from sequence or structural similarity /// 0006897 /	0005737 // cytoplasm // inferred from electronic annotation /// 0005739 // mitochondrio	0000166 // nucleotide binding // inferred from electronic annotation /// 0003774 // mot	0.0746906	0.0455788	0.852306	-1.17329	5 mM down vs 1 mM	4.1236	0.103942	0.0756201	1
28021	218729_at	56925	LXN	latexin	NM_020169	0050965 // detection of temperature stimulus involved in sensory perception of pain //	0005737 // cytoplasm // inferred from electronic annotation	0004857 // enzyme inhibitor activity // inferred from electronic annotation /// 0005515	0.00661575	0.00240275	0.852354	-1.17322	5 mM down vs 1 mM	12.9807	0.0820664	0.0189666	1
52559	243302_at	---	---	---	---	---	---	---	0.0150724	0.00618218	0.852378	-1.17319	5 mM down vs 1 mM	9.1449	0.0856193	0.0280875	1
31336	222048_at	1416	CRYBB2P1	crystallin, beta B2 pseudogene 1	NR_033733 /// NR_033734	---	---	---	0.000421806	0.000528976	0.852387	-1.17318	5 mM down vs 1 mM	37.0022	0.1306	0.0105886	1
40607	231345_s_at	79758	DHRS12	Dehydrogenase/reductase (SDR family) member 12	NM_001031719 /// NM_024705	0008152 // metabolic process // inferred from electronic annotation /// 0055114 // oxid	---	0003824 // catalytic activity // inferred from electronic annotation /// 0005488 // bin	0.0874395	0.0344645	0.852616	-1.17286	5 mM down vs 1 mM	3.75905	0.0804265	0.0641864	1
6088	1561534_at	---	---	---	---	---	---	---	0.00974724	0.015039	0.852695	-1.17275	5 mM down vs 1 mM	11.0441	0.154175	0.0418799	1
1027	1553652_a_at	162681	C18orf54	chromosome 18 open reading frame 54	NM_173529	---	0005576 // extracellular region // inferred from electronic annotation	---	0.00372973	0.00444262	0.852714	-1.17273	5 mM down vs 1 mM	16.3447	0.132265	0.0242767	1
29282	219990_at	79733	E2F8	E2F transcription factor 8	NM_024680	0006350 // transcription // inferred from electronic annotation /// 0006355 // regulati	0005634 // nucleus // inferred from electronic annotation /// 0005667 // transcription	0003677 // DNA binding // inferred from electronic annotation /// 0003700 // sequence-s	0.00439835	0.00670571	0.852763	-1.17266	5 mM down vs 1 mM	15.3101	0.147655	0.0289328	1
15990	206536_s_at	331	XIAP	X-linked inhibitor of apoptosis	NM_001167	0006915 // apoptosis // inferred from electronic annotation /// 0006916 // anti-apoptos	0005622 // intracellular // inferred from electronic annotation /// 0005737 // cytoplas	0004869 // cysteine-type endopeptidase inhibitor activity // inferred from electronic a	0.00397	0.0301152	0.852949	-1.1724	5 mM down vs 1 mM	15.9463	0.315416	0.0593396	1
2174	1555235_s_at	401067	IQCF3	IQ motif containing F3	NM_001085479	---	---	---	0.0260603	0.0369272	0.853021	-1.1723	5 mM down vs 1 mM	7.11878	0.157339	0.0663058	1
2538	1555734_x_at	130340	AP1S3	adaptor-related protein complex 1, sigma 3 subunit	NM_001039569	0006810 // transport // inferred from electronic annotation /// 0006886 // intracellula	0005794 // Golgi apparatus // inferred from electronic annotation /// 0005829 // cytoso	0005515 // protein binding // inferred from electronic annotation /// 0008565 // protei	0.0396686	0.0205606	0.853421	-1.17175	5 mM down vs 1 mM	5.79641	0.0933541	0.0483165	1
2213	1555282_a_at	133522	PPARGC1B	peroxisome proliferator-activated receptor gamma, coactivator 1 beta	NM_001172698 /// NM_001172699 /// NM_133263	0006350 // transcription // inferred from electronic annotation /// 0030520 // estrogen	0005634 // nucleus // inferred from direct assay /// 0005634 // nucleus // inferred fro	0000166 // nucleotide binding // inferred from electronic annotation /// 0003676 // nuc	0.0492405	0.0237709	0.853633	-1.17146	5 mM down vs 1 mM	5.18491	0.0896291	0.0518596	1
8621	1567242_at	26247	OR2L1P	olfactory receptor, family 2, subfamily L, member 1 pseudogene	NR_002145	---	---	---	0.0561323	0.04718	0.854206	-1.17068	5 mM down vs 1 mM	4.8352	0.120949	0.0750426	1
25020	215719_x_at	355	FAS	Fas (TNF receptor superfamily, member 6)	NM_000043 /// NM_152871 /// NM_152872 /// NR_028033 /// NR_028034 /// NR_028035 /// NR_	0001666 // response to hypoxia // inferred from electronic annotation /// 0002377 // im	0005576 // extracellular region // inferred from electronic annotation /// 0005625 // s	0004871 // signal transducer activity // traceable author statement /// 0004872 // rece	0.00855841	0.00961244	0.854314	-1.17053	5 mM down vs 1 mM	11.6664	0.129057	0.0331868	1
44290	235033_at	79716	NPEPL1	Aminopeptidase-like 1	NM_024663	0006508 // proteolysis // inferred from electronic annotation	0005622 // intracellular // inferred from electronic annotation	0004177 // aminopeptidase activity // inferred from electronic annotation /// 0008233 /	0.0189477	0.00718927	0.854597	-1.17014	5 mM down vs 1 mM	8.25302	0.0798599	0.0290294	1
44347	235090_at	374655	ZNF710	Zinc finger protein 710	NM_198526	0006350 // transcription // inferred from electronic annotation /// 0045449 // regulati	0005622 // intracellular // inferred from electronic annotation /// 0005634 // nucleus	0003676 // nucleic acid binding // inferred from electronic annotation /// 0003677 // D	0.0947224	0.0408511	0.854699	-1.17	5 mM down vs 1 mM	3.58118	0.0817584	0.0684901	1
38032	228770_at	115330	GPR146	G protein-coupled receptor 146	NM_138445	0007165 // signal transduction // inferred from electronic annotation /// 0007186 // G-	0005886 // plasma membrane // inferred from electronic annotation /// 0016020 // membra	0004871 // signal transducer activity // inferred from electronic annotation /// 000487	0.0494268	0.0188783	0.854854	-1.16979	5 mM down vs 1 mM	5.17461	0.0781762	0.045323	1
34283	225017_at	64770	CCDC14	coiled-coil domain containing 14	NM_022757	---	---	---	0.0462581	0.0303569	0.854852	-1.16979	5 mM down vs 1 mM	5.35716	0.103459	0.0579371	1
18231	208808_s_at	3148	HMGB2	high-mobility group box 2	NM_001130688 /// NM_001130689 /// NM_002129	0001938 // positive regulation of endothelial cell proliferation // inferred from direc	0000793 // condensed chromosome // inferred from direct assay /// 0005615 // extracellu	0003677 // DNA binding // inferred from mutant phenotype /// 0003677 // DNA binding //	0.0111866	0.00804393	0.854974	-1.16963	5 mM down vs 1 mM	10.4139	0.105305	0.0303358	1
32719	223434_at	2635	GBP3	guanylate binding protein 3	NM_018284	---	0016020 // membrane // inferred from electronic annotation /// 0016021 // integral to m	0000166 // nucleotide binding // inferred from electronic annotation /// 0003924 // GTP	0.112774	0.046867	0.855167	-1.16936	5 mM down vs 1 mM	3.20944	0.0788281	0.0736841	1
46249	236992_at	---	---	---	---	---	---	---	0.0757172	0.0315716	0.855318	-1.16916	5 mM down vs 1 mM	4.09125	0.0801475	0.0587699	1
37331	228069_at	113115	FAM54A	family with sequence similarity 54, member A	NM_001099286 /// NM_138419	---	---	---	0.0208761	0.00741587	0.85534	-1.16913	5 mM down vs 1 mM	7.89527	0.0765942	0.0291038	1
42228	232967_at	7507	XPA	Xeroderma pigmentosum, complementation group A	NM_000380 /// NR_027302	0000718 // nucleotide-excision repair, DNA damage removal // not recorded /// 0006281 /	0005634 // nucleus // inferred from electronic annotation /// 0005634 // nucleus // tra	0000166 // nucleotide binding // inferred from electronic annotation /// 0003677 // DNA	0.0536443	0.0475102	0.855443	-1.16899	5 mM down vs 1 mM	4.95451	0.122173	0.0739769	1
21947	212634_at	23376	KIAA0776	KIAA0776	NM_015323	0031397 // negative regulation of protein ubiquitination // inferred from direct assay	0005737 // cytoplasm // inferred from direct assay /// 0005783 // endoplasmic reticulum	0005515 // protein binding // inferred from physical interaction /// 0016874 // ligase	0.0704292	0.0372752	0.855558	-1.16883	5 mM down vs 1 mM	4.26446	0.0912435	0.0641887	1
23060	213752_at	23254	KAZ	kazrin	NM_001017999 /// NM_001018000 /// NM_001018001 /// NM_015209 /// NM_201628	0031424 // keratinization // inferred from electronic annotation	0001533 // cornified envelope // inferred from direct assay /// 0005634 // nucleus // i	---	0.0550982	0.0221636	0.855808	-1.16849	5 mM down vs 1 mM	4.88392	0.0788522	0.0484359	1
48897	239640_at	401320	LOC401320	Hypothetical LOC401320	XR_108765 /// XR_110667 /// XR_113001 /// XR_114017	---	---	---	0.0857173	0.0353315	0.85628	-1.16784	5 mM down vs 1 mM	3.80401	0.078139	0.0616237	1
3988	1557914_s_at	---	---	---	---	---	---	---	0.0367849	0.0206784	0.856519	-1.16752	5 mM down vs 1 mM	6.02052	0.0928472	0.0462654	1
11346	201890_at	6241	RRM2	ribonucleotide reductase M2	NM_001034 /// NM_001165931	0006260 // DNA replication // non-traceable author statement /// 0006260 // DNA replica	0005737 // cytoplasm // non-traceable author statement /// 0005737 // cytoplasm // infe	0004748 // ribonucleoside-diphosphate reductase activity // inferred from sequence or s	0.0246268	0.0193336	0.856562	-1.16746	5 mM down vs 1 mM	7.31142	0.108949	0.0447036	1
32090	222803_at	56952	PRTFDC1	phosphoribosyl transferase domain containing 1	NM_020200	0001975 // response to amphetamine // inferred from sequence or structural similarity /	0005737 // cytoplasm // inferred from electronic annotation /// 0005829 // cytosol // i	0000287 // magnesium ion binding // inferred from sequence or structural similarity ///	0.00206644	0.00272493	0.856774	-1.16717	5 mM down vs 1 mM	20.553	0.12799	0.018682	1
32072	222785_x_at	64776	C11orf1	chromosome 11 open reading frame 1	NM_022761	---	0005634 // nucleus // non-traceable author statement /// 0005634 // nucleus // inferred	---	0.112539	0.0480134	0.856802	-1.16713	5 mM down vs 1 mM	3.21374	0.0781326	0.0729361	1
24014	214710_s_at	891	CCNB1	cyclin B1	NM_031966	0000086 // G2/M transition of mitotic cell cycle // non-traceable author statement ///	0000922 // spindle pole // inferred from direct assay /// 0000942 // condensed nuclear	0005515 // protein binding // inferred from physical interaction /// 0005515 // protein	0.0223291	0.0101151	0.857189	-1.1666	5 mM down vs 1 mM	7.65363	0.082994	0.0325312	1
42546	233286_at	---	---	---	---	---	---	---	0.0223388	0.0107178	0.857283	-1.16648	5 mM down vs 1 mM	7.65209	0.0850845	0.0333573	1
32539	223254_s_at	55632	G2E3	G2/M-phase specific E3 ubiquitin protein ligase	NM_017769	0000209 // protein polyubiquitination // inferred from electronic annotation /// 000182	0005622 // intracellular // inferred from electronic annotation /// 0005634 // nucleus	0004842 // ubiquitin-protein ligase activity // inferred from electronic annotation ///	0.092442	0.0357558	0.857408	-1.16631	5 mM down vs 1 mM	3.63486	0.0738913	0.0609856	1
19215	209799_at	5562	PRKAA1	protein kinase, AMP-activated, alpha 1 catalytic subunit	NM_006251 /// NM_206907	0000187 // activation of MAPK activity // non-traceable author statement /// 0001666 //	0005622 // intracellular // inferred by curator /// 0005829 // cytosol // not recorded	0000166 // nucleotide binding // inferred from electronic annotation /// 0004672 // pro	0.0601211	0.0249388	0.857555	-1.16611	5 mM down vs 1 mM	4.65795	0.0778327	0.050129	1
52828	243571_at	---	---	---	---	---	---	---	0.0981385	0.0441459	0.857635	-1.166	5 mM down vs 1 mM	3.50391	0.080054	0.0685411	1
36061	226798_at	23786	BCL2L13	BCL2-like 13 (apoptosis facilitator)	NM_015367	0006915 // apoptosis // inferred from electronic annotation /// 0006917 // induction of	0005634 // nucleus // inferred from electronic annotation /// 0005739 // mitochondrion	0008656 // caspase activator activity // non-traceable author statement	0.0116345	0.00654346	0.858027	-1.16546	5 mM down vs 1 mM	10.2395	0.0903004	0.0264564	1
45840	236583_at	170575	GIMAP1	GTPase, IMAP family member 1	NM_130759	---	0005783 // endoplasmic reticulum // inferred from electronic annotation /// 0005789 //	0005525 // GTP binding // inferred from electronic annotation	0.0331848	0.0189478	0.858199	-1.16523	5 mM down vs 1 mM	6.33559	0.0911749	0.0431727	1
15530	206076_at	10233	LRRC23	leucine rich repeat containing 23	NM_001135217 /// NM_006992 /// NM_201650	---	0016020 // membrane // inferred from electronic annotation /// 0016021 // integral to m	0005515 // protein binding // inferred from electronic annotation	0.101369	0.0436713	0.858224	-1.1652	5 mM down vs 1 mM	3.43408	0.0772697	0.0675027	1
15046	205591_at	10439	OLFM1	olfactomedin 1	NM_006334 /// NM_014279	0007275 // multicellular organismal development // inferred from electronic annotation	0005615 // extracellular space // inferred from electronic annotation /// 0005783 // en	0005515 // protein binding // inferred from physical interaction /// 0005515 // protein	0.0619706	0.0236451	0.858253	-1.16516	5 mM down vs 1 mM	4.58099	0.0736779	0.0482502	1
26618	217325_at	3850	KRT3	keratin 3	NM_057088	0007010 // cytoskeleton organization // non-traceable author statement /// 0030855 // e	0005882 // intermediate filament // non-traceable author statement /// 0005882 // inter	0005198 // structural molecule activity // inferred from mutant phenotype /// 0005198 /	0.00815243	0.0221187	0.858442	-1.1649	5 mM down vs 1 mM	11.9059	0.184519	0.0464942	1
53359	244101_at	---	---	---	---	---	---	---	0.0417438	0.0196448	0.858466	-1.16487	5 mM down vs 1 mM	5.64816	0.0824214	0.0437778	1
6054	1561489_at	---	---	---	---	---	---	---	0.0207832	0.00788284	0.858679	-1.16458	5 mM down vs 1 mM	7.91149	0.0749696	0.0284281	1
4396	1558755_x_at	284390	ZNF763	zinc finger protein 763	NM_001012753	0006350 // transcription // inferred from electronic annotation /// 0006355 // regulati	0005622 // intracellular // inferred from electronic annotation /// 0005634 // nucleus	0003676 // nucleic acid binding // inferred from electronic annotation /// 0003677 // D	0.0627953	0.0343835	0.858806	-1.16441	5 mM down vs 1 mM	4.54766	0.088555	0.058418	1
5272	1560278_at	221122	LOC221122	hypothetical LOC221122	NR_026681	---	---	---	0.015138	0.00631529	0.858925	-1.16425	5 mM down vs 1 mM	9.12734	0.0781817	0.025697	1
38599	229337_at	9099	USP2	ubiquitin specific peptidase 2	NM_004205 /// NM_171997	0000122 // negative regulation of transcription from RNA polymerase II promoter // infe	0005634 // nucleus // inferred from electronic annotation /// 0005737 // cytoplasm // i	0004197 // cysteine-type endopeptidase activity // traceable author statement /// 00042	0.0858929	0.0333959	0.859162	-1.16393	5 mM down vs 1 mM	3.79937	0.0724093	0.0571746	1
29372	220080_at	55336	FBXL8	F-box and leucine-rich repeat protein 8	NM_018378	---	---	0005515 // protein binding // inferred from physical interaction	0.110737	0.0493794	0.859156	-1.16393	5 mM down vs 1 mM	3.24728	0.0774578	0.0715595	1
33961	224694_at	84168	ANTXR1	anthrax toxin receptor 1	NM_018153 /// NM_032208 /// NM_053034	0031532 // actin cytoskeleton reorganization // inferred from direct assay /// 0034446	0005886 // plasma membrane // inferred from electronic annotation /// 0016020 // membra	0004872 // receptor activity // inferred from electronic annotation /// 0004888 // tran	0.00200053	0.00745242	0.85936	-1.16366	5 mM down vs 1 mM	20.8089	0.190352	0.0274429	1
41157	231895_at	163786	SASS6	spindle assembly 6 homolog (C. elegans)	NM_194292	0007049 // cell cycle // inferred from electronic annotation /// 0007099 // centriole r	0005737 // cytoplasm // inferred from electronic annotation /// 0005813 // centrosome /	---	0.120065	0.049885	0.859484	-1.16349	5 mM down vs 1 mM	3.0811	0.0735735	0.071637	1
44374	235117_at	494143	CHAC2	ChaC, cation transport regulator homolog 2 (E. coli)	NM_001008708	---	---	---	0.00407005	0.00182357	0.85951	-1.16345	5 mM down vs 1 mM	15.7898	0.080337	0.0152637	1
11989	202533_s_at	1719	DHFR	dihydrofolate reductase	NM_000791	0006545 // glycine biosynthetic process // inferred from electronic annotation /// 0006	---	0004146 // dihydrofolate reductase activity // inferred from electronic annotation ///	0.0637708	0.02523	0.859601	-1.16333	5 mM down vs 1 mM	4.50898	0.0734675	0.0488808	1
36654	227391_x_at	9208	LRRFIP1	leucine rich repeat (in FLII) interacting protein 1	NM_001137550 /// NM_001137551 /// NM_001137552 /// NM_001137553 /// NM_004735	0006350 // transcription // inferred from electronic annotation /// 0006357 // regulati	0005634 // nucleus // non-traceable author statement /// 0005634 // nucleus // inferred	0003677 // DNA binding // inferred from electronic annotation /// 0003725 // double-str	0.0428533	0.0361679	0.859823	-1.16303	5 mM down vs 1 mM	5.57287	0.109885	0.0591536	1
40178	230916_at	4838	NODAL	nodal homolog (mouse)	NM_018055	0000122 // negative regulation of transcription from RNA polymerase II promoter // infe	0005576 // extracellular region // inferred from electronic annotation /// 0005615 // e	0005125 // cytokine activity // inferred from electronic annotation /// 0008083 // grow	0.0319065	0.0160509	0.860065	-1.1627	5 mM down vs 1 mM	6.45863	0.0832615	0.0386745	1
2686	1555932_at	---	---	---	---	---	---	---	0.03792	0.0141376	0.860119	-1.16263	5 mM down vs 1 mM	5.9296	0.071861	0.0363571	1
49024	239767_at	---	---	---	---	---	---	---	0.0441361	0.0423339	0.86015	-1.16259	5 mM down vs 1 mM	5.489	0.117766	0.0643644	1
10962	201506_at	7045	TGFBI	transforming growth factor, beta-induced, 68kDa	NM_000358	0007155 // cell adhesion // inferred from electronic annotation /// 0007162 // negative	0005576 // extracellular region // inferred from electronic annotation /// 0005578 // p	0005178 // integrin binding // traceable author statement /// 0050840 // extracellular	0.045227	0.0205736	0.86017	-1.16256	5 mM down vs 1 mM	5.42019	0.0788587	0.0436472	1
44201	234944_s_at	113115	FAM54A	family with sequence similarity 54, member A	NM_001099286 /// NM_138419	---	---	---	0.0423453	0.0379898	0.860227	-1.16248	5 mM down vs 1 mM	5.60702	0.112947	0.0604317	1
48793	239536_at	---	---	---	---	---	---	---	0.0684497	0.0311929	0.860288	-1.1624	5 mM down vs 1 mM	4.33383	0.0782071	0.0541372	1
42472	233212_at	---	---	---	---	---	---	---	0.028853	0.0105276	0.860447	-1.16219	5 mM down vs 1 mM	6.78117	0.0712483	0.0315204	1
43869	234612_at	---	---	---	---	---	---	---	0.0491873	0.0189541	0.860515	-1.16209	5 mM down vs 1 mM	5.18786	0.0720612	0.0416711	1
29375	220083_x_at	51377	UCHL5	ubiquitin carboxyl-terminal hydrolase L5	NM_015984	0006511 // ubiquitin-dependent protein catabolic process // inferred from electronic an	0000502 // proteasome complex // inferred from electronic annotation /// 0005622 // int	0004221 // ubiquitin thiolesterase activity // inferred from electronic annotation ///	0.0913632	0.0402923	0.860769	-1.16175	5 mM down vs 1 mM	3.66087	0.0756152	0.061965	1
47948	238691_at	283596	SNHG10	small nucleolar RNA host gene 10 (non-protein coding)	NR_001459 /// NR_003138	---	---	---	0.11253	0.0448894	0.860819	-1.16168	5 mM down vs 1 mM	3.21391	0.0706141	0.0659142	1
44309	235052_at	126375	ZNF792	zinc finger protein 792	NM_175872	0006350 // transcription // inferred from electronic annotation /// 0006355 // regulati	0005622 // intracellular // inferred from electronic annotation /// 0005634 // nucleus	0003676 // nucleic acid binding // inferred from electronic annotation /// 0003677 // D	0.0363617	0.0235351	0.861012	-1.16142	5 mM down vs 1 mM	6.05538	0.0931213	0.0461349	1
6770	1562713_a_at	81832	NETO1	neuropilin (NRP) and tolloid (TLL)-like 1	NM_138966 /// NM_138999 /// NM_153181	0007613 // memory // inferred from sequence or structural similarity /// 0007613 // mem	0005576 // extracellular region // inferred from electronic annotation /// 0005886 // p	0004872 // receptor activity // inferred from electronic annotation /// 0005515 // prot	0.116273	0.0467055	0.861129	-1.16127	5 mM down vs 1 mM	3.1465	0.0704273	0.0671482	1
12669	203213_at	983	CDK1	cyclin-dependent kinase 1	NM_001170406 /// NM_001170407 /// NM_001786 /// NM_033379	0000278 // mitotic cell cycle // inferred from electronic annotation /// 0006461 // pro	0005634 // nucleus // inferred from direct assay /// 0005634 // nucleus // inferred fro	0000166 // nucleotide binding // inferred from electronic annotation /// 0004672 // pro	0.0488667	0.0202123	0.861214	-1.16115	5 mM down vs 1 mM	5.20573	0.0738627	0.0425662	1
41923	232661_s_at	84060	C7orf64	chromosome 7 open reading frame 64	NM_032120	---	---	0000166 // nucleotide binding // inferred from electronic annotation	0.0322677	0.0226336	0.861342	-1.16098	5 mM down vs 1 mM	6.42321	0.0963218	0.0449877	1
16975	207526_s_at	9173	IL1RL1	interleukin 1 receptor-like 1	NM_003856 /// NM_016232	0006955 // immune response // non-traceable author statement /// 0007165 // signal tran	0005576 // extracellular region // inferred from electronic annotation /// 0005615 // e	0002113 // interleukin-33 binding // inferred from electronic annotation /// 0002114 //	0.0505239	0.0201172	0.861364	-1.16095	5 mM down vs 1 mM	5.11501	0.072235	0.0423665	1
3501	1557194_a_at	---	---	---	---	---	---	---	0.0558309	0.031617	0.861363	-1.16095	5 mM down vs 1 mM	4.84928	0.0866955	0.0536341	1
33630	224356_x_at	64231	MS4A6A	membrane-spanning 4-domains, subfamily A, member 6A	NM_022349 /// NM_152851 /// NM_152852	---	0016020 // membrane // inferred from electronic annotation /// 0016021 // integral to m	0004872 // receptor activity // inferred from electronic annotation	0.0855117	0.0329516	0.861385	-1.16092	5 mM down vs 1 mM	3.80946	0.0696373	0.0548403	1
36125	226862_at	4152	MBD1	methyl-CpG binding domain protein 1	NM_002384 /// NM_015844 /// NM_015845 /// NM_015846 /// NM_015847	0006350 // transcription // inferred from electronic annotation /// 0006366 // transcri	0000785 // chromatin // inferred from electronic annotation /// 0000792 // heterochroma	0003677 // DNA binding // inferred from electronic annotation /// 0003677 // DNA bindin	0.0502364	0.0185978	0.86146	-1.16082	5 mM down vs 1 mM	5.13046	0.0695683	0.0406796	1
28566	219274_at	23554	TSPAN12	tetraspanin 12	NM_012338	0001525 // angiogenesis // inferred from electronic annotation /// 0007166 // cell surf	0005624 // membrane fraction // traceable author statement /// 0005886 // plasma membra	0042813 // Wnt receptor activity // inferred from sequence or structural similarity	0.0770171	0.0299592	0.861458	-1.16082	5 mM down vs 1 mM	4.05113	0.0702436	0.0520177	1
46058	236801_at	---	---	---	---	---	---	---	0.00825674	0.00345392	0.861472	-1.1608	5 mM down vs 1 mM	11.8429	0.0755945	0.0191493	1
45625	236368_at	23392	KIAA0368	KIAA0368	NM_001080398	0030433 // ER-associated protein catabolic process // inferred from mutant phenotype	0000502 // proteasome complex // inferred from direct assay /// 0000502 // proteasome c	0005488 // binding // inferred from electronic annotation	0.00238875	0.0314839	0.861813	-1.16034	5 mM down vs 1 mM	19.4422	0.344372	0.053138	1
24235	214932_at	57498	KIDINS220	kinase D-interacting substrate, 220kDa	NM_020738	0023034 // intracellular signaling pathway // not recorded	0005829 // cytosol // not recorded /// 0016020 // membrane // inferred from electronic	0016301 // kinase activity // inferred from electronic annotation	0.0878389	0.0487356	0.86193	-1.16019	5 mM down vs 1 mM	3.74878	0.0849918	0.0680155	1
40170	230908_at	6869	TACR1	tachykinin receptor 1	NM_001058 /// NM_015727	0002118 // aggressive behavior // inferred from electronic annotation /// 0002526 // ac	0005737 // cytoplasm // inferred from electronic annotation /// 0005886 // plasma membr	0004871 // signal transducer activity // inferred from electronic annotation /// 000487	0.0874995	0.0368725	0.862075	-1.15999	5 mM down vs 1 mM	3.7575	0.0723226	0.0577426	1
37801	228539_at	---	---	---	---	---	---	---	0.0362242	0.027315	0.862155	-1.15988	5 mM down vs 1 mM	6.06682	0.0990542	0.0489816	1
30052	220760_x_at	79788	ZNF665	zinc finger protein 665	NM_024733	0006350 // transcription // inferred from electronic annotation /// 0045449 // regulati	0005622 // intracellular // inferred from electronic annotation /// 0005634 // nucleus	0003676 // nucleic acid binding // inferred from electronic annotation /// 0003677 // D	0.016944	0.0111261	0.862487	-1.15944	5 mM down vs 1 mM	8.68017	0.0906239	0.031321	1
46390	237133_at	---	---	---	---	---	---	---	0.105774	0.0437968	0.86254	-1.15937	5 mM down vs 1 mM	3.34348	0.0704933	0.0632514	1
26175	216877_at	401014	DKFZp686O1327	Hypothetical gene supported by BC043549; BX648102	NR_033870	---	---	---	0.0183379	0.00651148	0.862654	-1.15921	5 mM down vs 1 mM	8.3764	0.0686256	0.0245782	1
363	1552755_at	157983	C9orf66	chromosome 9 open reading frame 66	NM_152569	---	---	---	0.107704	0.0436026	0.862685	-1.15917	5 mM down vs 1 mM	3.30537	0.0693511	0.0629441	1
35099	225834_at	554282 /// 653820 /// 728833 /// 729533	FAM72A /// FAM72B /// FAM72C /// FAM72D	family with sequence similarity 72, member A /// family with sequence similarity 72, me	NM_001100910 /// NM_001123168 /// NM_207418	---	---	---	0.0952049	0.0415672	0.862731	-1.15911	5 mM down vs 1 mM	3.57004	0.0728059	0.0611807	1
51014	241757_x_at	51626	DYNC2LI1	dynein, cytoplasmic 2, light intermediate chain 1	NM_001193464 /// NM_015522 /// NM_016008	0007275 // multicellular organismal development // inferred from electronic annotation	0005737 // cytoplasm // inferred from electronic annotation /// 0005856 // cytoskeleton	0003774 // motor activity // inferred from electronic annotation	0.0340353	0.0217801	0.862882	-1.15891	5 mM down vs 1 mM	6.25717	0.0898231	0.0430657	1
28228	218936_s_at	29080	CCDC59	coiled-coil domain containing 59	NM_014167 /// NR_033192	0006350 // transcription // inferred from electronic annotation /// 0045449 // regulati	0005634 // nucleus // inferred from electronic annotation	0005515 // protein binding // inferred from physical interaction	0.0727016	0.0283767	0.862951	-1.15881	5 mM down vs 1 mM	4.18798	0.06891	0.0493627	1
14403	204948_s_at	10468	FST	follistatin	NM_006350 /// NM_013409	0000122 // negative regulation of transcription from RNA polymerase II promoter // infe	0005576 // extracellular region // non-traceable author statement /// 0005576 // extrac	0004871 // signal transducer activity // non-traceable author statement /// 0005488 //	0.0868274	0.0465386	0.863541	-1.15802	5 mM down vs 1 mM	3.77489	0.0811889	0.0645228	1
17393	207952_at	3567	IL5	interleukin 5 (colony-stimulating factor, eosinophil)	NM_000879	0006954 // inflammatory response // inferred from electronic annotation /// 0006954 //	0005576 // extracellular region // not recorded /// 0005576 // extracellular region //	0005125 // cytokine activity // inferred from electronic annotation /// 0005137 // inte	0.0563138	0.0249021	0.864145	-1.15721	5 mM down vs 1 mM	4.82678	0.0727627	0.0452244	1
34638	225373_at	64115	C10orf54	chromosome 10 open reading frame 54	NM_022153	---	0016020 // membrane // inferred from electronic annotation /// 0016021 // integral to m	0004872 // receptor activity // inferred from electronic annotation	0.0479341	0.018723	0.864343	-1.15695	5 mM down vs 1 mM	5.2586	0.0683732	0.0390065	1
28321	219029_at	64417	C5orf28	chromosome 5 open reading frame 28	NM_022483	---	0016020 // membrane // inferred from electronic annotation /// 0016021 // integral to m	---	0.0839198	0.0410506	0.86444	-1.15682	5 mM down vs 1 mM	3.85225	0.0759216	0.0591251	1
8716	1567859_at	---	---	---	---	---	---	---	0.0579681	0.0284022	0.864666	-1.15652	5 mM down vs 1 mM	4.7516	0.0761276	0.0480644	1
28167	218875_s_at	26271	FBXO5	F-box protein 5	NM_001142522 /// NM_012177	0000089 // mitotic metaphase // inferred from electronic annotation /// 0001556 // oocy	0005634 // nucleus // inferred from direct assay /// 0005634 // nucleus // inferred fro	0005515 // protein binding // inferred from physical interaction /// 0005515 // protein	0.0546062	0.0292739	0.864787	-1.15635	5 mM down vs 1 mM	4.90752	0.079752	0.0487529	1
36538	227275_at	51320	MEX3C	Mex-3 homolog C (C. elegans)	NM_016626	---	0005634 // nucleus // inferred from electronic annotation /// 0005737 // cytoplasm // i	0003723 // RNA binding // inferred from electronic annotation /// 0005515 // protein bi	0.110197	0.0443725	0.86485	-1.15627	5 mM down vs 1 mM	3.25746	0.0667239	0.0614503	1
35501	226237_at	1295	COL8A1	collagen, type VIII, alpha 1	NM_001850 /// NM_020351	0001525 // angiogenesis // inferred from electronic annotation /// 0007155 // cell adhe	0005576 // extracellular region // inferred from electronic annotation /// 0005578 // p	---	0.0284997	0.0240395	0.864874	-1.15624	5 mM down vs 1 mM	6.82143	0.0998072	0.0438943	1
35998	226735_at	202018	TAPT1	transmembrane anterior posterior transformation 1	NM_153365	0001701 // in utero embryonic development // inferred from electronic annotation /// 00	0016020 // membrane // inferred from electronic annotation /// 0016021 // integral to m	0004872 // receptor activity // inferred from electronic annotation /// 0016520 // grow	0.0470638	0.0179606	0.865025	-1.15604	5 mM down vs 1 mM	5.30919	0.0668974	0.0378009	1
13488	204033_at	9319	TRIP13	thyroid hormone receptor interactor 13	NM_001166260 /// NM_004237	0000239 // pachytene // inferred from electronic annotation /// 0001556 // oocyte matur	0001673 // male germ cell nucleus // inferred from electronic annotation /// 0005634 //	0000166 // nucleotide binding // inferred from electronic annotation /// 0003712 // tra	0.00699814	0.00238748	0.865084	-1.15596	5 mM down vs 1 mM	12.6841	0.0658301	0.0155699	1
7577	1564310_a_at	165631	PARP15	poly (ADP-ribose) polymerase family, member 15	NM_001113523 /// NM_152615	0006350 // transcription // inferred from electronic annotation /// 0045449 // regulati	0005634 // nucleus // inferred from electronic annotation	0003950 // NAD+ ADP-ribosyltransferase activity // inferred from electronic annotation	0.118289	0.0468949	0.865117	-1.15591	5 mM down vs 1 mM	3.11139	0.0655607	0.0632136	1
33205	223922_x_at	64231	MS4A6A	membrane-spanning 4-domains, subfamily A, member 6A	NM_022349 /// NM_152851 /// NM_152852	---	0016020 // membrane // inferred from electronic annotation /// 0016021 // integral to m	0004872 // receptor activity // inferred from electronic annotation	0.0353469	0.0191674	0.865222	-1.15577	5 mM down vs 1 mM	6.14122	0.0796637	0.0389159	1
7733	1564718_at	---	---	---	---	---	---	---	0.0973033	0.0486765	0.865299	-1.15567	5 mM down vs 1 mM	3.52247	0.0756676	0.0644442	1
28895	219603_s_at	7769	ZNF226	zinc finger protein 226	NM_001032372 /// NM_001032373 /// NM_001032374 /// NM_001146220 /// NM_015919	0006350 // transcription // inferred from electronic annotation /// 0006355 // regulati	0005622 // intracellular // inferred from electronic annotation /// 0005634 // nucleus	0003676 // nucleic acid binding // inferred from electronic annotation /// 0003677 // D	0.0432205	0.0157828	0.865641	-1.15521	5 mM down vs 1 mM	5.54853	0.0649962	0.0351424	1
17079	207630_s_at	1390	CREM	cAMP responsive element modulator	NM_001881 /// NM_181571 /// NM_182717 /// NM_182718 /// NM_182719 /// NM_182720 /// NM_	0006006 // glucose metabolic process // inferred from electronic annotation /// 0006350	0005634 // nucleus // non-traceable author statement /// 0005634 // nucleus // inferred	0003677 // DNA binding // non-traceable author statement /// 0003677 // DNA binding //	0.0107727	0.00369105	0.865719	-1.15511	5 mM down vs 1 mM	10.5835	0.0649287	0.0184047	1
37566	228304_at	375287	RBM43	RNA binding motif protein 43	NM_198557	---	---	0000166 // nucleotide binding // inferred from electronic annotation /// 0003676 // nuc	0.0787165	0.0308674	0.865729	-1.1551	5 mM down vs 1 mM	4.00002	0.0658872	0.0494151	1
314	1552687_a_at	140894	C20orf152	chromosome 20 open reading frame 152	NM_080834	---	---	---	0.0976393	0.0387745	0.866251	-1.1544	5 mM down vs 1 mM	3.51498	0.0651432	0.0555991	1
37302	228040_at	389741	MGC21881	hypothetical locus MGC21881	NR_015363	---	---	---	0.0382947	0.0485438	0.866489	-1.15408	5 mM down vs 1 mM	5.90038	0.12415	0.0631232	1
29010	219718_at	55277	FGGY	FGGY carbohydrate kinase domain containing	NM_001113411 /// NM_018291	0005975 // carbohydrate metabolic process // inferred from electronic annotation /// 00	---	0016301 // kinase activity // inferred from electronic annotation /// 0016740 // transf	0.103217	0.0465472	0.866625	-1.1539	5 mM down vs 1 mM	3.39545	0.0695293	0.0614317	1
31895	222608_s_at	54443	ANLN	anillin, actin binding protein	NM_018685	0000910 // cytokinesis // inferred from direct assay /// 0000921 // septin ring assembl	0005634 // nucleus // inferred from electronic annotation /// 0005737 // cytoplasm // i	0003779 // actin binding // inferred from direct assay /// 0003779 // actin binding //	0.0812722	0.0325077	0.866667	-1.15385	5 mM down vs 1 mM	3.92586	0.0655166	0.0500654	1
20173	210785_s_at	9473	C1orf38	chromosome 1 open reading frame 38	NM_001039477 /// NM_001105556 /// NM_004848	0006954 // inflammatory response // inferred from electronic annotation /// 0007155 //	---	---	0.0195071	0.007099	0.867043	-1.15334	5 mM down vs 1 mM	8.14441	0.0646126	0.0238001	1
23740	214433_s_at	8991	SELENBP1	selenium binding protein 1	NM_003944	0006810 // transport // inferred from electronic annotation /// 0015031 // protein tran	0005634 // nucleus // inferred from electronic annotation /// 0005737 // cytoplasm // i	0005515 // protein binding // inferred from physical interaction /// 0008430 // seleniu	0.00385237	0.00157619	0.867285	-1.15302	5 mM down vs 1 mM	16.1372	0.0685875	0.0127508	1
42678	233419_at	---	---	---	---	---	---	---	0.0991944	0.0396162	0.867327	-1.15297	5 mM down vs 1 mM	3.48075	0.0641765	0.0553126	1
14057	204602_at	22943	DKK1	dickkopf homolog 1 (Xenopus laevis)	NM_012242	0000904 // cell morphogenesis involved in differentiation // inferred from electronic a	0005576 // extracellular region // inferred from electronic annotation /// 0005615 // e	0004871 // signal transducer activity // traceable author statement /// 0005515 // prot	0.0296241	0.0297429	0.867629	-1.15257	5 mM down vs 1 mM	6.69556	0.10484	0.0469746	1
41832	232570_s_at	80332	ADAM33	ADAM metallopeptidase domain 33	NM_025220 /// NM_153202	0006508 // proteolysis // non-traceable author statement /// 0006508 // proteolysis //	0016020 // membrane // inferred from electronic annotation /// 0016021 // integral to m	0004222 // metalloendopeptidase activity // non-traceable author statement /// 0004222	0.02009	0.0219585	0.867682	-1.1525	5 mM down vs 1 mM	8.03557	0.107282	0.0400525	1
36403	227140_at	3624	INHBA	inhibin, beta A	NM_002192	0000082 // G1/S transition of mitotic cell cycle // inferred from direct assay /// 0001	0005576 // extracellular region // inferred from direct assay /// 0005576 // extracellu	0004871 // signal transducer activity // traceable author statement /// 0005102 // rece	0.003268	0.00432135	0.867813	-1.15232	5 mM down vs 1 mM	17.2159	0.109037	0.0190005	1
38498	229236_s_at	119559	SFXN4	sideroflexin 4	NM_213649	0006810 // transport // inferred from electronic annotation /// 0006811 // ion transpor	0005739 // mitochondrion // inferred from electronic annotation /// 0016020 // membrane	0008324 // cation transmembrane transporter activity // inferred from electronic annota	0.00740053	0.00349576	0.867877	-1.15224	5 mM down vs 1 mM	12.3946	0.071806	0.01738	1
17751	208319_s_at	5935	RBM3	RNA binding motif (RNP1, RRM) protein 3	NM_006743	0006396 // RNA processing // traceable author statement /// 0006412 // translation // i	0005634 // nucleus // inferred from sequence or structural similarity /// 0005634 // nu	0000166 // nucleotide binding // inferred from electronic annotation /// 0003676 // nuc	0.0164902	0.00666612	0.867886	-1.15223	5 mM down vs 1 mM	8.78634	0.0668932	0.02284	1
31237	221949_at	51619	UBE2D4	ubiquitin-conjugating enzyme E2D 4 (putative)	NM_015983	0035519 // protein K29-linked ubiquitination // inferred from direct assay /// 0043687	---	0000166 // nucleotide binding // inferred from electronic annotation /// 0004842 // ubi	0.0467779	0.0395914	0.868023	-1.15204	5 mM down vs 1 mM	5.32609	0.0970622	0.0546718	1
25721	216422_at	5036 /// 647033	PA2G4 /// PA2G4P4	proliferation-associated 2G4, 38kDa /// proliferation-associated 2G4 pseudogene 4	NM_006191 /// NR_003284	0006350 // transcription // inferred from electronic annotation /// 0006364 // rRNA pro	0005634 // nucleus // inferred from direct assay /// 0005634 // nucleus // inferred fro	0003677 // DNA binding // inferred from direct assay /// 0003700 // sequence-specific D	0.0271025	0.0212024	0.868048	-1.15201	5 mM down vs 1 mM	6.98738	0.0911001	0.0391134	1
29176	219884_at	26468	LHX6	LIM homeobox 6	NM_014368 /// NM_199160	0006350 // transcription // inferred from electronic annotation /// 0006355 // regulati	0005634 // nucleus // inferred from direct assay /// 0005634 // nucleus // inferred fro	0003677 // DNA binding // inferred from electronic annotation /// 0003700 // sequence-s	0.0491145	0.0181279	0.868081	-1.15197	5 mM down vs 1 mM	5.1919	0.0625613	0.0361494	1
22240	212928_at	23270	TSPYL4	TSPY-like 4	NM_021648	0006334 // nucleosome assembly // inferred from electronic annotation	0005634 // nucleus // inferred from electronic annotation	---	0.0125955	0.00870712	0.868271	-1.15171	5 mM down vs 1 mM	9.89387	0.0842362	0.0255419	1
22536	213226_at	890	CCNA2	cyclin A2	NM_001237	0007049 // cell cycle // inferred from electronic annotation /// 0007067 // mitosis //	0001939 // female pronucleus // inferred from electronic annotation /// 0001940 // male	0005515 // protein binding // inferred from physical interaction	0.0696857	0.0286668	0.868421	-1.15152	5 mM down vs 1 mM	4.29021	0.0650208	0.0454669	1
13719	204264_at	1376	CPT2	carnitine palmitoyltransferase 2	NM_000098	0006629 // lipid metabolic process // inferred from electronic annotation /// 0006631 /	0005739 // mitochondrion // inferred from electronic annotation /// 0005743 // mitochon	0004095 // carnitine O-palmitoyltransferase activity // not recorded /// 0004095 // car	0.0305035	0.0320724	0.868465	-1.15146	5 mM down vs 1 mM	6.60147	0.106216	0.0482692	1
24748	215446_s_at	4015	LOX	lysyl oxidase	NM_001178102 /// NM_002317	0001568 // blood vessel development // inferred from electronic annotation /// 0006464	0005576 // extracellular region // inferred from electronic annotation /// 0005578 // p	0004720 // protein-lysine 6-oxidase activity // inferred from electronic annotation ///	0.00741813	0.00280983	0.868735	-1.1511	5 mM down vs 1 mM	12.3824	0.0646963	0.0156746	1
2934	1556320_at	9399	STOML1	stomatin (EPB72)-like 1	NM_004809	---	0016020 // membrane // inferred from electronic annotation /// 0016021 // integral to m	0032934 // sterol binding // inferred from electronic annotation	0.0176055	0.0425327	0.868907	-1.15087	5 mM down vs 1 mM	8.532	0.159696	0.0561519	1
36337	227074_at	100131564	LOC100131564	hypothetical LOC100131564	NR_034089	---	---	---	0.0175841	0.0383475	0.868993	-1.15076	5 mM down vs 1 mM	8.53669	0.150376	0.0528456	1
32883	223599_at	117854	TRIM6	tripartite motif-containing 6	NM_001003818 /// NM_001198644 /// NM_001198645 /// NM_058166	0070206 // protein trimerization // inferred from direct assay	0005622 // intracellular // inferred from electronic annotation /// 0005737 // cytoplas	0005515 // protein binding // inferred from electronic annotation /// 0008270 // zinc i	0.0639658	0.0392499	0.869066	-1.15066	5 mM down vs 1 mM	4.50134	0.0802483	0.053483	1
42603	233343_at	140850	DEFB127	defensin, beta 127	NM_139074	0006952 // defense response // inferred from electronic annotation /// 0042742 // defen	0005576 // extracellular region // inferred from electronic annotation	---	0.00347524	0.00233232	0.869127	-1.15058	5 mM down vs 1 mM	16.8058	0.0809381	0.0144482	1
34063	224797_at	57561	ARRDC3	arrestin domain containing 3	NM_020801	0007165 // signal transduction // inferred from electronic annotation /// 0007600 // se	0005737 // cytoplasm // inferred from electronic annotation	0005515 // protein binding // inferred from physical interaction	0.106481	0.043537	0.869271	-1.15039	5 mM down vs 1 mM	3.32941	0.0627926	0.0565799	1
26317	217019_at	391777 /// 6191	RPS4X /// RPS4XP6	ribosomal protein S4, X-linked /// ribosomal protein S4X pseudogene 6	NM_001007	0006412 // translation // inferred by curator /// 0006412 // translation // inferred fr	0005622 // intracellular // inferred from electronic annotation /// 0005737 // cytoplas	0003723 // RNA binding // inferred from electronic annotation /// 0003735 // structural	0.0699617	0.0326576	0.86932	-1.15032	5 mM down vs 1 mM	4.28061	0.0685897	0.0480701	1
35833	226569_s_at	63922	CHTF18	CTF18, chromosome transmission fidelity factor 18 homolog (S. cerevisiae)	NM_022092	0006260 // DNA replication // inferred from electronic annotation /// 0007049 // cell c	0005634 // nucleus // inferred from electronic annotation	0000166 // nucleotide binding // inferred from electronic annotation /// 0003677 // DNA	0.00829333	0.00285669	0.869608	-1.14994	5 mM down vs 1 mM	11.821	0.0612951	0.0155558	1
13578	204123_at	3980	LIG3	ligase III, DNA, ATP-dependent	NM_002311 /// NM_013975	0006260 // DNA replication // inferred from electronic annotation /// 0006281 // DNA re	0005622 // intracellular // inferred from electronic annotation /// 0005634 // nucleus	0000166 // nucleotide binding // inferred from electronic annotation /// 0003677 // DNA	0.0480859	0.0208166	0.869739	-1.14977	5 mM down vs 1 mM	5.2499	0.0659625	0.0376936	1
20311	210936_at	9948	WDR1	WD repeat domain 1	NM_005112 /// NM_017491	0007605 // sensory perception of sound // traceable author statement	0005576 // extracellular region // not recorded /// 0005737 // cytoplasm // inferred fr	0003779 // actin binding // inferred from electronic annotation /// 0005515 // protein	0.01669	0.00581643	0.869768	-1.14973	5 mM down vs 1 mM	8.73913	0.0608147	0.0208767	1
35328	226064_s_at	84649	DGAT2	diacylglycerol O-acyltransferase 2	NM_032564	0006071 // glycerol metabolic process // inferred from electronic annotation /// 000662	0005624 // membrane fraction // inferred from direct assay /// 0005624 // membrane frac	0003846 // 2-acylglycerol O-acyltransferase activity // inferred from electronic annota	0.0501738	0.0356092	0.869812	-1.14967	5 mM down vs 1 mM	5.13384	0.0855904	0.0500155	1
53881	244623_at	56479	KCNQ5	potassium voltage-gated channel, KQT-like subfamily, member 5	NM_001160130 /// NM_001160132 /// NM_001160133 /// NM_001160134 /// NM_019842	0006461 // protein complex assembly // non-traceable author statement /// 0006810 // tr	0005886 // plasma membrane // inferred from electronic annotation /// 0008076 // voltag	0005216 // ion channel activity // inferred from electronic annotation /// 0005242 // i	0.0754454	0.0292858	0.869909	-1.14955	5 mM down vs 1 mM	4.09976	0.0613314	0.0448793	1
53109	243852_at	51631	LUC7L2	LUC7-like 2 (S. cerevisiae)	NM_016019	---	---	0005515 // protein binding // inferred from physical interaction /// 0005515 // protein	0.0810992	0.0315244	0.869929	-1.14952	5 mM down vs 1 mM	3.93078	0.0611668	0.0466829	1
16149	206695_x_at	7594	ZNF43	zinc finger protein 43	NM_003423	0006350 // transcription // inferred from electronic annotation /// 0006355 // regulati	0005622 // intracellular // inferred from electronic annotation /// 0005634 // nucleus	0003676 // nucleic acid binding // inferred from electronic annotation /// 0003677 // D	0.0765045	0.0329638	0.870109	-1.14928	5 mM down vs 1 mM	4.06684	0.0646529	0.0476927	1
3202	1556735_at	---	---	---	---	---	---	---	0.0156184	0.0212276	0.870132	-1.14925	5 mM down vs 1 mM	9.0017	0.113486	0.0378215	1
38747	229485_x_at	152573	SHISA3	shisa homolog 3 (Xenopus laevis)	NM_001080505	0007275 // multicellular organismal development // inferred from electronic annotation	0005783 // endoplasmic reticulum // inferred from electronic annotation /// 0005789 //	---	0.062262	0.0472816	0.870139	-1.14924	5 mM down vs 1 mM	4.56915	0.089172	0.0585484	1
13617	204162_at	10403	NDC80	NDC80 homolog, kinetochore complex component (S. cerevisiae)	NM_006101	0000070 // mitotic sister chromatid segregation // traceable author statement /// 00001	0000775 // chromosome, centromeric region // traceable author statement /// 0000775 //	0005515 // protein binding // inferred from physical interaction /// 0005515 // protein	0.114919	0.0480487	0.870173	-1.1492	5 mM down vs 1 mM	3.17055	0.0624366	0.0590781	1
26123	216825_s_at	4352	MPL	myeloproliferative leukemia virus oncogene	NM_005373	0007166 // cell surface receptor linked signaling pathway // traceable author statement	0005886 // plasma membrane // not recorded /// 0005886 // plasma membrane // inferred f	0004872 // receptor activity // inferred from electronic annotation /// 0004888 // tran	0.0862503	0.0334234	0.870232	-1.14912	5 mM down vs 1 mM	3.78997	0.0605878	0.0479591	1
10085	200629_at	7453	WARS	tryptophanyl-tRNA synthetase	NM_004184 /// NM_173701 /// NM_213645 /// NM_213646	0001525 // angiogenesis // inferred from electronic annotation /// 0006412 // translati	0005625 // soluble fraction // traceable author statement /// 0005737 // cytoplasm // t	0000166 // nucleotide binding // inferred from electronic annotation /// 0004812 // ami	0.00118038	0.00114253	0.870352	-1.14896	5 mM down vs 1 mM	25.3867	0.0905865	0.0107048	1
33981	224714_at	84365	MKI67IP	MKI67 (FHA domain) interacting nucleolar phosphoprotein	NM_032390	0006461 // protein complex assembly // non-traceable author statement /// 0009303 // rR	0000794 // condensed nuclear chromosome // inferred from direct assay /// 0005634 // nu	0000166 // nucleotide binding // inferred from electronic annotation /// 0003676 // nuc	0.0116606	0.00443258	0.870486	-1.14878	5 mM down vs 1 mM	10.2296	0.0626739	0.0183801	1
40832	231570_at	158297	FAM154A	family with sequence similarity 154, member A	NM_153707	---	---	---	0.0651704	0.0248463	0.870546	-1.1487	5 mM down vs 1 mM	4.45483	0.0604682	0.0407208	1
11157	201701_s_at	10424	PGRMC2	progesterone receptor membrane component 2	NM_006320	---	0016020 // membrane // inferred from electronic annotation /// 0016021 // integral to m	0003707 // steroid hormone receptor activity // traceable author statement /// 0004872	0.105975	0.0426972	0.870688	-1.14852	5 mM down vs 1 mM	3.33947	0.0608342	0.0546502	1
37414	228152_s_at	91351	DDX60L	DEAD (Asp-Glu-Ala-Asp) box polypeptide 60-like	NM_001012967	---	---	0000166 // nucleotide binding // inferred from electronic annotation /// 0003676 // nuc	0.0453317	0.0355805	0.870714	-1.14848	5 mM down vs 1 mM	5.41371	0.0888794	0.0492524	1
25436	216136_at	---	---	---	---	---	---	---	0.0259329	0.0155646	0.870725	-1.14847	5 mM down vs 1 mM	7.13532	0.0764213	0.0321308	1
29433	220141_at	79864	C11orf63	chromosome 11 open reading frame 63	NM_024806 /// NM_199124	---	---	---	0.0898952	0.0471273	0.870761	-1.14842	5 mM down vs 1 mM	3.69693	0.0712717	0.0578358	1
34472	225207_at	5166	PDK4	pyruvate dehydrogenase kinase, isozyme 4	NM_002612	0005975 // carbohydrate metabolic process // inferred from electronic annotation /// 00	0005739 // mitochondrion // inferred from electronic annotation /// 0005739 // mitochon	0000155 // two-component sensor activity // inferred from electronic annotation /// 000	0.0839048	0.0327619	0.870821	-1.14834	5 mM down vs 1 mM	3.85266	0.060326	0.0469749	1
21980	212667_at	6678	SPARC	secreted protein, acidic, cysteine-rich (osteonectin)	NM_003118	0001503 // ossification // traceable author statement /// 0042127 // regulation of cell	0005576 // extracellular region // non-traceable author statement /// 0005576 // extrac	0005509 // calcium ion binding // inferred from electronic annotation /// 0005509 // ca	0.0262274	0.0189676	0.870837	-1.14832	5 mM down vs 1 mM	7.09724	0.0835848	0.0353312	1
39439	230177_at	653238	GTF2H2B	general transcription factor IIH, polypeptide 2B	NR_033417	---	---	---	0.123998	0.0496597	0.870856	-1.1483	5 mM down vs 1 mM	3.01612	0.0598974	0.0595772	1
41856	232594_at	440498	HSBP1L1	heat shock factor binding protein 1-like 1	NM_001136180	0019064 // viral envelope fusion with host membrane // inferred from electronic annotat	0019031 // viral envelope // inferred from electronic annotation	0046789 // host cell surface receptor binding // inferred from electronic annotation	0.0198682	0.00726832	0.870871	-1.14828	5 mM down vs 1 mM	8.07648	0.0608041	0.0225856	1
10907	201451_x_at	6009	RHEB	Ras homolog enriched in brain	NM_005614	0007165 // signal transduction // inferred from electronic annotation /// 0007165 // si	0005622 // intracellular // inferred from electronic annotation /// 0005681 // spliceos	0000166 // nucleotide binding // inferred from electronic annotation /// 0003924 // GTP	0.0178878	0.00699965	0.871233	-1.1478	5 mM down vs 1 mM	8.47102	0.0623522	0.0220819	1
17194	207745_at	51475	CABP2	calcium binding protein 2	NM_016366 /// NM_031204	0007165 // signal transduction // traceable author statement	0005737 // cytoplasm // inferred from electronic annotation /// 0005794 // Golgi appara	0005509 // calcium ion binding // inferred from electronic annotation /// 0005509 // ca	0.0139644	0.0124057	0.871271	-1.14775	5 mM down vs 1 mM	9.45797	0.0901273	0.0285877	1
17644	208211_s_at	238	ALK	anaplastic lymphoma receptor tyrosine kinase	NM_004304	0000055 // ribosomal large subunit export from nucleus // inferred from electronic anno	0001652 // granular component // inferred from electronic annotation /// 0005634 // nuc	0000166 // nucleotide binding // inferred from electronic annotation /// 0003676 // nuc	0.109643	0.0469423	0.871388	-1.14759	5 mM down vs 1 mM	3.26797	0.0622027	0.0571021	1
53620	244362_at	---	---	---	---	---	---	---	0.02699	0.0459982	0.87158	-1.14734	5 mM down vs 1 mM	7.00123	0.131249	0.0562399	1
13163	203708_at	5142	PDE4B	phosphodiesterase 4B, cAMP-specific	NM_001037339 /// NM_001037340 /// NM_001037341 /// NM_002600	0006198 // cAMP catabolic process // inferred from electronic annotation /// 0007165 //	0005625 // soluble fraction // inferred from electronic annotation /// 0005625 // solub	0003824 // catalytic activity // inferred from electronic annotation /// 0004114 // 3',	0.00461484	0.00162563	0.871598	-1.14732	5 mM down vs 1 mM	15.0192	0.0601889	0.0120224	1
27983	218691_s_at	8572	PDLIM4	PDZ and LIM domain 4	NM_001131027 /// NM_003687	---	---	0005515 // protein binding // inferred from physical interaction /// 0005515 // protein	0.0713677	0.0305875	0.871625	-1.14728	5 mM down vs 1 mM	4.23248	0.0629961	0.0446519	1
54036	244778_x_at	---	---	---	---	---	---	---	0.00799934	0.0189239	0.871687	-1.1472	5 mM down vs 1 mM	12.0004	0.139182	0.0347942	1
5792	1561132_at	60625	DHX35	DEAH (Asp-Glu-Ala-His) box polypeptide 35	NM_001190809 /// NM_021931 /// NR_033905	0006397 // mRNA processing // inferred from electronic annotation /// 0008380 // RNA sp	0005681 // spliceosomal complex // inferred from electronic annotation	0000166 // nucleotide binding // inferred from electronic annotation /// 0003676 // nuc	0.055955	0.0260947	0.871761	-1.1471	5 mM down vs 1 mM	4.84347	0.0660964	0.0409395	1
12633	203177_x_at	7019	TFAM	transcription factor A, mitochondrial	NM_003201	0006261 // DNA-dependent DNA replication // traceable author statement /// 0006350 // t	0005634 // nucleus // inferred from electronic annotation /// 0005739 // mitochondrion	0003677 // DNA binding // inferred from electronic annotation /// 0003700 // sequence-s	0.0282766	0.012877	0.871783	-1.14707	5 mM down vs 1 mM	6.84719	0.0658348	0.0288446	1
32625	223340_at	51062	ATL1	atlastin GTPase 1	NM_001127713 /// NM_015915 /// NM_181598	0007029 // endoplasmic reticulum organization // inferred from direct assay /// 0007409	0000137 // Golgi cis cisterna // inferred from sequence or structural similarity /// 00	0000166 // nucleotide binding // inferred from electronic annotation /// 0003924 // GTP	0.0652471	0.0256827	0.871918	-1.1469	5 mM down vs 1 mM	4.45191	0.0600915	0.0404937	1
15494	206039_at	9363	RAB33A	RAB33A, member RAS oncogene family	NM_004794	0007264 // small GTPase mediated signal transduction // inferred from electronic annota	0005886 // plasma membrane // inferred from electronic annotation /// 0016020 // membra	0000166 // nucleotide binding // inferred from electronic annotation /// 0003924 // GTP	0.0479428	0.0200658	0.872042	-1.14673	5 mM down vs 1 mM	5.2581	0.0624218	0.0356147	1
40137	230875_s_at	23250	ATP11A	ATPase, class VI, type 11A	NM_015205 /// NM_032189	0006754 // ATP biosynthetic process // inferred from electronic annotation /// 0008152	0016020 // membrane // inferred from electronic annotation /// 0016021 // integral to m	0000166 // nucleotide binding // inferred from electronic annotation /// 0000287 // mag	0.0840865	0.0491838	0.872112	-1.14664	5 mM down vs 1 mM	3.84772	0.0743965	0.0580057	1
12681	203225_s_at	55312	RFK	riboflavin kinase	NM_018339	0009231 // riboflavin biosynthetic process // non-traceable author statement /// 000923	0005737 // cytoplasm // non-traceable author statement /// 0005737 // cytoplasm // infe	0000166 // nucleotide binding // inferred from electronic annotation /// 0005524 // ATP	0.0128115	0.00462736	0.872222	-1.1465	5 mM down vs 1 mM	9.82098	0.0595223	0.0181822	1
28958	219666_at	64231	MS4A6A	membrane-spanning 4-domains, subfamily A, member 6A	NM_022349 /// NM_152851 /// NM_152852	---	0016020 // membrane // inferred from electronic annotation /// 0016021 // integral to m	0004872 // receptor activity // inferred from electronic annotation	0.0488799	0.0186266	0.872318	-1.14637	5 mM down vs 1 mM	5.20499	0.0592656	0.0341589	1
18869	209448_at	10553	HTATIP2	HIV-1 Tat interactive protein 2, 30kDa	NM_001098520 /// NM_001098521 /// NM_001098522 /// NM_001098523 /// NM_006410	0001525 // angiogenesis // inferred from electronic annotation /// 0006357 // regulatio	0005634 // nucleus // inferred from direct assay /// 0005634 // nucleus // inferred fro	0003702 // RNA polymerase II transcription factor activity // traceable author statemen	0.00477516	0.00193956	0.872418	-1.14624	5 mM down vs 1 mM	14.8153	0.0627771	0.012712	1
25786	216487_at	---	---	---	---	---	---	---	0.0427108	0.0162535	0.872564	-1.14605	5 mM down vs 1 mM	5.5824	0.059208	0.0318186	1
10863	201407_s_at	5500	PPP1CB	protein phosphatase 1, catalytic subunit, beta isozyme	NM_002709 /// NM_206876	0005975 // carbohydrate metabolic process // inferred from electronic annotation /// 00	0000164 // protein phosphatase type 1 complex // inferred from electronic annotation //	0004721 // phosphoprotein phosphatase activity // inferred from electronic annotation /	0.0946307	0.0377868	0.87262	-1.14597	5 mM down vs 1 mM	3.5833	0.0589391	0.0493448	1
45002	235745_at	2081	ERN1	endoplasmic reticulum to nucleus signaling 1	NM_001433	0006350 // transcription // inferred from electronic annotation /// 0006397 // mRNA pro	0005637 // nuclear inner membrane // inferred from electronic annotation /// 0005783 //	0000166 // nucleotide binding // inferred from electronic annotation /// 0000287 // mag	0.00287711	0.00108137	0.872627	-1.14596	5 mM down vs 1 mM	18.0929	0.0608564	0.0100907	1
26780	217487_x_at	2346	FOLH1	folate hydrolase (prostate-specific membrane antigen) 1	NM_001014986 /// NM_001193471 /// NM_001193472 /// NM_001193473 /// NM_004476	0006508 // proteolysis // non-traceable author statement /// 0006508 // proteolysis //	0005624 // membrane fraction // traceable author statement /// 0005737 // cytoplasm //	0003824 // catalytic activity // inferred from electronic annotation /// 0004180 // car	0.00100753	0.00194543	0.872633	-1.14596	5 mM down vs 1 mM	26.9251	0.113816	0.0126814	1
41175	231913_s_at	79184	BRCC3	BRCA1/BRCA2-containing complex, subunit 3	NM_001018055 /// NM_024332	0006281 // DNA repair // inferred from electronic annotation /// 0006302 // double-stra	0000151 // ubiquitin ligase complex // inferred from direct assay /// 0000152 // nuclea	0004221 // ubiquitin thiolesterase activity // inferred from mutant phenotype /// 00042	0.0361953	0.0168455	0.872717	-1.14585	5 mM down vs 1 mM	6.06923	0.0653345	0.0322946	1
39345	230083_at	54532	USP53	ubiquitin specific peptidase 53	NM_019050	0006511 // ubiquitin-dependent protein catabolic process // inferred from electronic an	---	0004221 // ubiquitin thiolesterase activity // inferred from direct assay /// 0004221 /	0.00855306	0.00584778	0.872775	-1.14577	5 mM down vs 1 mM	11.6695	0.0774175	0.0199026	1
11079	201623_s_at	1615	DARS	aspartyl-tRNA synthetase	NM_001349	0006412 // translation // traceable author statement /// 0006412 // translation // infe	0005625 // soluble fraction // traceable author statement /// 0005737 // cytoplasm // i	0000166 // nucleotide binding // inferred from electronic annotation /// 0003676 // nuc	0.00804924	0.00299791	0.872976	-1.14551	5 mM down vs 1 mM	11.9693	0.0598397	0.0149982	1
22499	213189_at	84864	MINA	MYC induced nuclear antigen	NM_001042533 /// NM_032778 /// NM_153182	0042254 // ribosome biogenesis // inferred from electronic annotation	0005634 // nucleus // inferred from direct assay /// 0005634 // nucleus // inferred fro	---	0.00180701	0.000614123	0.873148	-1.14528	5 mM down vs 1 mM	21.6302	0.0582212	0.00807499	1
31581	222294_s_at	5873	RAB27A	RAB27A, member RAS oncogene family	NM_004580 /// NM_183234 /// NM_183235 /// NM_183236	0006605 // protein targeting // inferred from electronic annotation /// 0006887 // exoc	0005764 // lysosome // inferred from direct assay /// 0005764 // lysosome // inferred f	0000166 // nucleotide binding // inferred from electronic annotation /// 0003924 // GTP	0.0320764	0.0459555	0.873252	-1.14515	5 mM down vs 1 mM	6.4419	0.117357	0.0546533	1
38332	229070_at	84830	C6orf105	chromosome 6 open reading frame 105	NM_001143948 /// NM_032744	---	0016020 // membrane // inferred from electronic annotation /// 0016021 // integral to m	---	0.0386645	0.015375	0.873286	-1.1451	5 mM down vs 1 mM	5.87191	0.0598948	0.0306007	1
13649	204194_at	571	BACH1	BTB and CNC homology 1, basic leucine zipper transcription factor 1	NM_001186 /// NM_206866 /// NR_027655	0006350 // transcription // inferred from electronic annotation /// 0006355 // regulati	0005634 // nucleus // inferred from direct assay /// 0005634 // nucleus // inferred fro	0003677 // DNA binding // inferred from electronic annotation /// 0003700 // sequence-s	0.0163688	0.00600374	0.873357	-1.14501	5 mM down vs 1 mM	8.81541	0.0585724	0.019933	1
11345	201889_at	10447	FAM3C	family with sequence similarity 3, member C	NM_001040020 /// NM_014888	0007275 // multicellular organismal development // inferred from electronic annotation	0005576 // extracellular region // non-traceable author statement /// 0005576 // extrac	0005125 // cytokine activity // non-traceable author statement	0.00670731	0.00227226	0.873374	-1.14498	5 mM down vs 1 mM	12.9076	0.0573172	0.0133217	1
24807	215506_s_at	9077	DIRAS3	DIRAS family, GTP-binding RAS-like 3	NM_004675	0000079 // regulation of cyclin-dependent protein kinase activity // traceable author s	0005886 // plasma membrane // inferred from electronic annotation /// 0016020 // membra	0000166 // nucleotide binding // inferred from electronic annotation /// 0003924 // GTP	0.0658309	0.0247765	0.873488	-1.14484	5 mM down vs 1 mM	4.42981	0.0571538	0.0387062	1
38482	229220_x_at	64434	NOM1	nucleolar protein with MIF4G domain 1	NM_138400	0016070 // RNA metabolic process // inferred from electronic annotation	0005634 // nucleus // inferred from electronic annotation /// 0005730 // nucleolus // i	0005488 // binding // inferred from electronic annotation /// 0005515 // protein bindin	0.0430487	0.0300194	0.873637	-1.14464	5 mM down vs 1 mM	5.55988	0.0791942	0.0427316	1
41286	232024_at	26157	GIMAP2	GTPase, IMAP family member 2	NM_015660	---	0016020 // membrane // inferred from electronic annotation /// 0016021 // integral to m	0000166 // nucleotide binding // inferred from electronic annotation /// 0005525 // GTP	0.018554	0.0074806	0.873653	-1.14462	5 mM down vs 1 mM	8.33206	0.0606322	0.0218309	1
31615	222328_x_at	55384	MEG3	Maternally expressed 3 (non-protein coding)	NR_002766 /// NR_003530 /// NR_003531 /// NR_033358 /// NR_033359 /// NR_033360	---	---	---	0.0354386	0.0151266	0.873818	-1.1444	5 mM down vs 1 mM	6.13333	0.0615158	0.0300893	1
19449	210036_s_at	3757	KCNH2	potassium voltage-gated channel, subfamily H (eag-related), member 2	NM_000238 /// NM_172056 /// NM_172057	0000160 // two-component signal transduction system (phosphorelay) // inferred from ele	0005635 // nuclear envelope // inferred from electronic annotation /// 0005737 // cytop	0000155 // two-component sensor activity // inferred from electronic annotation /// 000	0.104854	0.0412267	0.873963	-1.14421	5 mM down vs 1 mM	3.36199	0.0568069	0.0506903	1
3758	1557598_at	---	---	---	---	---	---	---	0.0348376	0.0387226	0.873992	-1.14417	5 mM down vs 1 mM	6.18555	0.100793	0.048885	1
25073	215772_x_at	8801	SUCLG2	succinate-CoA ligase, GDP-forming, beta subunit	NM_001177599 /// NM_003848	0006099 // tricarboxylic acid cycle // inferred from electronic annotation /// 0006104	0005739 // mitochondrion // inferred from electronic annotation	0000166 // nucleotide binding // inferred from electronic annotation /// 0003824 // cat	0.0203262	0.00716799	0.87404	-1.14411	5 mM down vs 1 mM	7.99265	0.0567058	0.0212842	1
31457	222169_x_at	10045	SH2D3A	SH2 domain containing 3A	NM_005490	0007254 // JNK cascade // traceable author statement /// 0007264 // small GTPase mediat	0005622 // intracellular // inferred from electronic annotation	0005070 // SH3/SH2 adaptor activity // traceable author statement /// 0005085 // guanyl	0.0750731	0.0287418	0.874221	-1.14388	5 mM down vs 1 mM	4.11148	0.0566493	0.041335	1
44296	235039_x_at	286826	LIN9	lin-9 homolog (C. elegans)	NM_173083	0006260 // DNA replication // inferred from electronic annotation /// 0007049 // cell c	0005634 // nucleus // inferred from electronic annotation /// 0005654 // nucleoplasm //	---	0.0397439	0.015083	0.874399	-1.14364	5 mM down vs 1 mM	5.79086	0.0574304	0.0297523	1
23323	214016_s_at	100506168 /// 6421	LOC100506168 /// SFPQ	hypothetical LOC100506168 /// splicing factor proline/glutamine-rich	NM_005066 /// XR_110484 /// XR_110485 /// XR_110486 /// XR_112062 /// XR_112063 /// XR_	0000380 // alternative nuclear mRNA splicing, via spliceosome // inferred from mutant p	0005634 // nucleus // inferred from electronic annotation /// 0005654 // nucleoplasm //	0000166 // nucleotide binding // inferred from electronic annotation /// 0003676 // nuc	0.0434501	0.044377	0.874525	-1.14348	5 mM down vs 1 mM	5.53345	0.0966471	0.0523979	1
47990	238733_at	---	---	---	---	---	---	---	0.024571	0.0314072	0.874851	-1.14305	5 mM down vs 1 mM	7.31922	0.104647	0.0428925	1
7426	1563946_at	---	---	---	---	---	---	---	0.0350896	0.0157191	0.874972	-1.14289	5 mM down vs 1 mM	6.16351	0.0617473	0.0300546	1
48105	238848_at	54726	OTUD4	OTU domain containing 4	NM_001102653 /// NM_017493	---	---	0005515 // protein binding // inferred from physical interaction	0.0166475	0.00920017	0.874996	-1.14286	5 mM down vs 1 mM	8.74912	0.0682447	0.0234005	1
3987	1557910_at	3326	HSP90AB1	heat shock protein 90kDa alpha (cytosolic), class B member 1	NM_007355	0001890 // placenta development // inferred from electronic annotation /// 0006457 // p	0005622 // intracellular // inferred from electronic annotation /// 0005737 // cytoplas	0000166 // nucleotide binding // inferred from electronic annotation /// 0005515 // pro	0.0497176	0.043067	0.875167	-1.14264	5 mM down vs 1 mM	5.15864	0.0875744	0.0509288	1
5059	1559909_a_at	10245	TIMM17B	translocase of inner mitochondrial membrane 17 homolog B (yeast)	NM_001167947 /// NM_005834	0006626 // protein targeting to mitochondrion // traceable author statement /// 0006810	0005739 // mitochondrion // inferred from electronic annotation /// 0005743 // mitochon	0008565 // protein transporter activity // inferred from electronic annotation /// 0015	0.0666325	0.0416302	0.875191	-1.14261	5 mM down vs 1 mM	4.3999	0.0732123	0.0499186	1
48670	239413_at	22995	CEP152	centrosomal protein 152kDa	NM_001194998 /// NM_014985	---	0005737 // cytoplasm // inferred from electronic annotation /// 0005815 // microtubule	---	0.102188	0.0421565	0.875341	-1.14241	5 mM down vs 1 mM	3.41683	0.0571209	0.0501525	1
13219	203764_at	9787	DLGAP5	discs, large (Drosophila) homolog-associated protein 5	NM_001146015 /// NM_014750	0000087 // M phase of mitotic cell cycle // inferred from direct assay /// 0000087 // M	0005634 // nucleus // inferred from direct assay /// 0005634 // nucleus // inferred fro	0004721 // phosphoprotein phosphatase activity // inferred from direct assay /// 000472	0.0291011	0.0104057	0.87546	-1.14226	5 mM down vs 1 mM	6.7533	0.0552673	0.0245512	1
8887	1568832_a_at	---	---	---	---	---	---	---	0.0637849	0.0355713	0.875459	-1.14226	5 mM down vs 1 mM	4.50842	0.0683095	0.0454546	1
15364	205909_at	5427	POLE2	polymerase (DNA directed), epsilon 2 (p59 subunit)	NM_001197330 /// NM_001197331 /// NM_002692	0006260 // DNA replication // traceable author statement /// 0006260 // DNA replication	0005634 // nucleus // inferred from electronic annotation /// 0005654 // nucleoplasm //	0003677 // DNA binding // inferred from electronic annotation /// 0003887 // DNA-direct	0.0366449	0.014165	0.875883	-1.1417	5 mM down vs 1 mM	6.03199	0.0565935	0.0281467	1
231	1552575_a_at	135398	C6orf141	chromosome 6 open reading frame 141	NM_001145652	---	---	---	0.0030209	0.00468697	0.876099	-1.14142	5 mM down vs 1 mM	17.7528	0.101271	0.0171135	1
8350	1566576_at	---	---	---	---	---	---	---	0.0369302	0.0133637	0.876142	-1.14137	5 mM down vs 1 mM	6.00867	0.0545954	0.0272583	1
13080	203625_x_at	6502	SKP2	S-phase kinase-associated protein 2 (p45)	NM_005983 /// NM_032637	0000082 // G1/S transition of mitotic cell cycle // traceable author statement /// 0000	0019005 // SCF ubiquitin ligase complex // inferred from direct assay /// 0019005 // SC	0004842 // ubiquitin-protein ligase activity // inferred from electronic annotation ///	0.0896139	0.0415507	0.876191	-1.1413	5 mM down vs 1 mM	3.70393	0.0605138	0.0490132	1
36314	227051_at	---	---	---	---	---	---	---	0.103694	0.0407812	0.876286	-1.14118	5 mM down vs 1 mM	3.38563	0.0546325	0.0484098	1
19308	209894_at	3953	LEPR	leptin receptor	NM_001003679 /// NM_001003680 /// NM_001198687 /// NM_001198688 /// NM_001198689 /// NM	0001525 // angiogenesis // inferred from electronic annotation /// 0001542 // ovulation	0005576 // extracellular region // inferred from electronic annotation /// 0005615 // e	0004872 // receptor activity // inferred from electronic annotation /// 0004888 // tran	0.00671817	0.00335111	0.876425	-1.141	5 mM down vs 1 mM	12.899	0.0636324	0.0147993	1
48263	239006_at	115111	SLC26A7	solute carrier family 26, member 7	NM_052832 /// NM_134266	0006810 // transport // inferred from electronic annotation /// 0006811 // ion transpor	0005737 // cytoplasm // inferred from direct assay /// 0005768 // endosome // inferred	0005215 // transporter activity // inferred from electronic annotation /// 0005254 // c	0.0858511	0.0375329	0.876716	-1.14062	5 mM down vs 1 mM	3.80048	0.0580668	0.0458365	1
21038	211709_s_at	6320	CLEC11A	C-type lectin domain family 11, member A	NM_002975	0008284 // positive regulation of cell proliferation // inferred from direct assay	0005576 // extracellular region // inferred from direct assay /// 0005576 // extracellu	0005488 // binding // inferred from electronic annotation /// 0005529 // sugar binding	0.0214868	0.0196261	0.876887	-1.1404	5 mM down vs 1 mM	7.79105	0.0842181	0.0324288	1
62	1552318_at	170575	GIMAP1	GTPase, IMAP family member 1	NM_130759	---	0005783 // endoplasmic reticulum // inferred from electronic annotation /// 0005789 //	0005525 // GTP binding // inferred from electronic annotation	0.00300325	0.00337079	0.876937	-1.14033	5 mM down vs 1 mM	17.7933	0.0872103	0.0147039	1
34946	225681_at	115908	CTHRC1	collagen triple helix repeat containing 1	NM_138455	0016477 // cell migration // inferred from electronic annotation	0005576 // extracellular region // inferred from electronic annotation /// 0005578 // p	---	0.000711688	0.00023322	0.876965	-1.1403	5 mM down vs 1 mM	30.6015	0.0540618	0.00529992	1
17424	207985_at	---	---	---	---	---	---	---	0.0916914	0.0363593	0.876981	-1.14028	5 mM down vs 1 mM	3.65291	0.0545751	0.0448205	1
34022	224755_at	56889	TM9SF3	transmembrane 9 superfamily member 3	NM_020123	---	0016020 // membrane // inferred from electronic annotation /// 0016021 // integral to m	0005488 // binding // inferred from direct assay	0.00160195	0.00388931	0.877007	-1.14024	5 mM down vs 1 mM	22.6392	0.117577	0.0155806	1
17050	207601_at	27284	SULT1B1	sulfotransferase family, cytosolic, 1B, member 1	NM_014465	0006576 // cellular biogenic amine metabolic process // traceable author statement ///	0005737 // cytoplasm // inferred from electronic annotation /// 0005829 // cytosol // n	0004062 // aryl sulfotransferase activity // inferred from electronic annotation /// 00	0.0216784	0.00874167	0.877115	-1.1401	5 mM down vs 1 mM	7.75917	0.0570231	0.0220474	1
37647	228385_at	83479	DDX59	DEAD (Asp-Glu-Ala-Asp) box polypeptide 59	NM_001031725	---	0005622 // intracellular // inferred from direct assay	0000166 // nucleotide binding // inferred from electronic annotation /// 0003676 // nuc	0.0790536	0.0344005	0.877255	-1.13992	5 mM down vs 1 mM	3.99006	0.0575293	0.0432545	1
2879	1556232_at	221458	KIF6	kinesin family member 6	NM_145027	0007018 // microtubule-based movement // inferred from electronic annotation	0001673 // male germ cell nucleus // inferred from electronic annotation /// 0005874 //	0000166 // nucleotide binding // inferred from electronic annotation /// 0003774 // mot	0.0995134	0.0402616	0.877365	-1.13978	5 mM down vs 1 mM	3.47382	0.0546131	0.047164	1
49487	240230_s_at	642826	LOC642826	hypothetical LOC642826	NR_024495	---	---	---	0.00245165	0.0207571	0.877449	-1.13967	5 mM down vs 1 mM	19.2485	0.211921	0.0330292	1
12873	203418_at	890	CCNA2	cyclin A2	NM_001237	0007049 // cell cycle // inferred from electronic annotation /// 0007067 // mitosis //	0001939 // female pronucleus // inferred from electronic annotation /// 0001940 // male	0005515 // protein binding // inferred from physical interaction	0.0325824	0.0129531	0.877477	-1.13963	5 mM down vs 1 mM	6.39277	0.0559258	0.0262449	1
39514	230252_at	57121	LPAR5	lysophosphatidic acid receptor 5	NM_001142961 /// NM_020400	0007165 // signal transduction // inferred from electronic annotation /// 0007186 // G-	0005886 // plasma membrane // inferred from electronic annotation /// 0016020 // membra	0004871 // signal transducer activity // inferred from electronic annotation /// 000487	0.0582389	0.0221443	0.877478	-1.13963	5 mM down vs 1 mM	4.73957	0.0538932	0.0341127	1
39507	230245_s_at	283663	LOC283663	hypothetical LOC283663	NR_024433	---	---	---	0.0385562	0.0155483	0.877499	-1.1396	5 mM down vs 1 mM	5.88021	0.0560964	0.0286196	1
28273	218981_at	57001	ACN9	ACN9 homolog (S. cerevisiae)	NM_020186	0006111 // regulation of gluconeogenesis // inferred from sequence or structural simila	0005739 // mitochondrion // inferred from electronic annotation /// 0005758 // mitochon	---	0.0265763	0.0350164	0.877657	-1.1394	5 mM down vs 1 mM	7.05286	0.101976	0.0433763	1
12404	202947_s_at	2995	GYPC	glycophorin C (Gerbich blood group)	NM_002101 /// NM_016815	---	0005886 // plasma membrane // inferred from electronic annotation /// 0005886 // plasma	0005515 // protein binding // inferred from physical interaction	0.0416279	0.0163248	0.87784	-1.13916	5 mM down vs 1 mM	5.65618	0.0549189	0.0291286	1
9515	1569894_at	55012	PPP2R3C	protein phosphatase 2, regulatory subunit B'', gamma	NM_017917	---	0005634 // nucleus // inferred from electronic annotation /// 0005737 // cytoplasm // i	0005509 // calcium ion binding // inferred from electronic annotation /// 0005515 // pr	0.043482	0.0267478	0.878083	-1.13884	5 mM down vs 1 mM	5.53135	0.0686304	0.0372226	1
36209	226946_at	133686	C5orf33	chromosome 5 open reading frame 33	NM_001085411 /// NM_153013	0008152 // metabolic process // inferred from electronic annotation	0005739 // mitochondrion // inferred from electronic annotation	0003951 // NAD+ kinase activity // inferred from electronic annotation	0.104127	0.0408374	0.878194	-1.1387	5 mM down vs 1 mM	3.37676	0.0527511	0.0468654	1
28458	219166_at	55172	C14orf104	chromosome 14 open reading frame 104	NM_001083908 /// NM_018139	0032526 // response to retinoic acid // inferred from electronic annotation /// 0042221	0005737 // cytoplasm // inferred from direct assay /// 0005737 // cytoplasm // inferred	0005515 // protein binding // inferred from electronic annotation	0.0846668	0.0457056	0.878432	-1.13839	5 mM down vs 1 mM	3.83204	0.0636459	0.0498267	1
39889	230627_at	201595	STT3B	STT3, subunit of the oligosaccharyltransferase complex, homolog B (S. cerevisiae)	NM_178862	0006486 // protein glycosylation // inferred from electronic annotation /// 0018279 //	0005783 // endoplasmic reticulum // inferred from electronic annotation /// 0005789 //	0004576 // oligosaccharyl transferase activity // inferred from electronic annotation /	0.111566	0.0442847	0.878747	-1.13798	5 mM down vs 1 mM	3.23176	0.0523996	0.0486419	1
44648	235391_at	137392	FAM92A1	family with sequence similarity 92, member A1	NM_145269	---	---	---	0.0936421	0.0377016	0.879093	-1.13754	5 mM down vs 1 mM	3.60639	0.0529906	0.0440806	1
18603	209181_s_at	5876	RABGGTB	Rab geranylgeranyltransferase, beta subunit	NM_004582	0006464 // protein modification process // non-traceable author statement /// 0007601 /	---	0003824 // catalytic activity // inferred from electronic annotation /// 0004659 // pre	0.0945971	0.0367492	0.879133	-1.13748	5 mM down vs 1 mM	3.58408	0.0518743	0.0434206	1
34735	225470_at	129401	NUP35	nucleoporin 35kDa	NM_138285	0006810 // transport // inferred from electronic annotation /// 0015031 // protein tran	0005634 // nucleus // inferred from electronic annotation /// 0005635 // nuclear envelo	---	0.039552	0.0144796	0.879361	-1.13719	5 mM down vs 1 mM	5.80505	0.0517956	0.0267675	1
1663	1554554_at	284001	CCDC57	coiled-coil domain containing 57	NM_198082	---	---	---	0.0881109	0.044476	0.879371	-1.13718	5 mM down vs 1 mM	3.74184	0.0601567	0.0482304	1
16107	206653_at	10622	POLR3G	polymerase (RNA) III (DNA directed) polypeptide G (32kD)	NM_006467	0006350 // transcription // inferred from electronic annotation /// 0006359 // regulati	0005634 // nucleus // inferred from electronic annotation /// 0005666 // DNA-directed R	0003899 // DNA-directed RNA polymerase activity // inferred from electronic annotation	0.0204581	0.0156045	0.879603	-1.13688	5 mM down vs 1 mM	7.96898	0.0733897	0.0276283	1
42430	233169_at	59348	ZNF350	zinc finger protein 350	NM_021632	0006350 // transcription // inferred from electronic annotation /// 0006355 // regulati	0005622 // intracellular // inferred from electronic annotation /// 0005634 // nucleus	0003676 // nucleic acid binding // inferred from electronic annotation /// 0003677 // D	0.0756054	0.0356316	0.879622	-1.13685	5 mM down vs 1 mM	4.09475	0.0577498	0.0423101	1
37853	228591_at	57690	TNRC6C	Trinucleotide repeat containing 6C	NM_001142640 /// NM_018996	0006417 // regulation of translation // inferred from electronic annotation /// 0031047	---	0000166 // nucleotide binding // inferred from electronic annotation /// 0003676 // nuc	0.0941687	0.0407912	0.879672	-1.13679	5 mM down vs 1 mM	3.59405	0.0546656	0.0456301	1
44375	235118_at	253559	CADM2	cell adhesion molecule 2	NM_001167674 /// NM_001167675 /// NM_153184	---	0016020 // membrane // inferred from electronic annotation /// 0016021 // integral to m	---	0.0422761	0.0366477	0.87991	-1.13648	5 mM down vs 1 mM	5.61172	0.0799874	0.0427609	1
52335	243078_at	---	---	---	---	---	---	---	0.101364	0.0410928	0.879971	-1.1364	5 mM down vs 1 mM	3.43417	0.0521775	0.0455809	1
12680	203224_at	55312	RFK	riboflavin kinase	NM_018339	0009231 // riboflavin biosynthetic process // non-traceable author statement /// 000923	0005737 // cytoplasm // non-traceable author statement /// 0005737 // cytoplasm // infe	0000166 // nucleotide binding // inferred from electronic annotation /// 0005524 // ATP	0.00755603	0.0040543	0.880039	-1.13631	5 mM down vs 1 mM	12.2882	0.0615627	0.0150297	1
23852	214545_s_at	11212	PROSC	proline synthetase co-transcribed homolog (bacterial)	NM_007198	---	0005622 // intracellular // inferred from direct assay /// 0005737 // cytoplasm // non-	---	0.00774716	0.00505935	0.880056	-1.13629	5 mM down vs 1 mM	12.1614	0.0668588	0.0164928	1
25820	216521_s_at	79184	BRCC3	BRCA1/BRCA2-containing complex, subunit 3	NM_001018055 /// NM_024332	0006281 // DNA repair // inferred from electronic annotation /// 0006302 // double-stra	0000151 // ubiquitin ligase complex // inferred from direct assay /// 0000152 // nuclea	0004221 // ubiquitin thiolesterase activity // inferred from mutant phenotype /// 00042	0.0477912	0.0307307	0.880176	-1.13614	5 mM down vs 1 mM	5.26682	0.0678168	0.0386287	1
33841	224574_at	124944	C17orf49	chromosome 17 open reading frame 49	NM_001142798 /// NM_001142799 /// NM_174893	---	0005634 // nucleus // inferred from electronic annotation /// 0071339 // MLL1 complex /	0003677 // DNA binding // inferred from electronic annotation	0.00708319	0.00241408	0.880274	-1.13601	5 mM down vs 1 mM	12.6211	0.0509399	0.0121083	1
51469	242212_at	6004	RGS16	regulator of G-protein signaling 16	NM_002928	0007601 // visual perception // traceable author statement /// 0008277 // regulation of	0005624 // membrane fraction // inferred from electronic annotation /// 0005737 // cyto	0004871 // signal transducer activity // inferred from electronic annotation /// 000509	0.0534081	0.0207659	0.880355	-1.1359	5 mM down vs 1 mM	4.96622	0.0519569	0.0313862	1
51530	242273_at	---	---	---	---	---	---	---	0.0823519	0.0353424	0.880398	-1.13585	5 mM down vs 1 mM	3.89546	0.0539407	0.0415412	1
32605	223320_s_at	23456	ABCB10	ATP-binding cassette, sub-family B (MDR/TAP), member 10	NM_012089	0006810 // transport // non-traceable author statement /// 0006810 // transport // infe	0005739 // mitochondrion // inferred from electronic annotation /// 0005743 // mitochon	0000166 // nucleotide binding // inferred from electronic annotation /// 0005215 // tra	0.0289965	0.0106642	0.88041	-1.13583	5 mM down vs 1 mM	6.76501	0.0513434	0.0227687	1
12802	203347_s_at	22823	MTF2	metal response element binding transcription factor 2	NM_001164391 /// NM_001164392 /// NM_001164393 /// NM_007358	---	0005634 // nucleus // inferred from electronic annotation	0003676 // nucleic acid binding // inferred from electronic annotation /// 0003677 // D	0.092552	0.0455719	0.880479	-1.13575	5 mM down vs 1 mM	3.63223	0.0580799	0.0479705	1
27226	217933_s_at	51056	LAP3	leucine aminopeptidase 3	NM_015907	0006508 // proteolysis // non-traceable author statement /// 0006508 // proteolysis //	0005622 // intracellular // inferred from electronic annotation /// 0005737 // cytoplas	0000287 // magnesium ion binding // non-traceable author statement /// 0004177 // amino	0.00665011	0.00251486	0.880506	-1.13571	5 mM down vs 1 mM	12.9531	0.052927	0.0122581	1
1971	1554962_a_at	2264	FGFR4	fibroblast growth factor receptor 4	NM_002011 /// NM_022963 /// NM_213647	0001759 // organ induction // inferred from electronic annotation /// 0006468 // protei	0005886 // plasma membrane // not recorded /// 0005887 // integral to plasma membrane /	0000166 // nucleotide binding // inferred from electronic annotation /// 0004672 // pro	0.0476127	0.0176233	0.880607	-1.13558	5 mM down vs 1 mM	5.27714	0.0506526	0.0287955	1
44262	235005_at	115752	DIS3L	DIS3 mitotic control homolog (S. cerevisiae)-like	NM_001143688 /// NM_133375	---	---	0003723 // RNA binding // inferred from electronic annotation /// 0004518 // nuclease a	0.00103276	0.000346899	0.880626	-1.13556	5 mM down vs 1 mM	26.6794	0.051058	0.00574129	1
14812	205357_s_at	185	AGTR1	angiotensin II receptor, type 1	NM_000685 /// NM_004835 /// NM_009585 /// NM_031850 /// NM_032049	0001558 // regulation of cell growth // non-traceable author statement /// 0001822 // k	0005886 // plasma membrane // not recorded /// 0005886 // plasma membrane // inferred f	0001596 // angiotensin type I receptor activity // inferred from direct assay /// 00015	0.0570462	0.0355613	0.880712	-1.13545	5 mM down vs 1 mM	4.79314	0.0662277	0.0414516	1
7322	1563673_a_at	151254	ALS2CR11	amyotrophic lateral sclerosis 2 (juvenile) chromosome region, candidate 11	NM_001168216 /// NM_001168217 /// NM_001168221 /// NM_152525	---	---	---	0.0884323	0.0350366	0.88073	-1.13542	5 mM down vs 1 mM	3.73366	0.051147	0.0410968	1
27867	218574_s_at	29995	LMCD1	LIM and cysteine-rich domains 1	NM_014583	0000122 // negative regulation of transcription from RNA polymerase II promoter // infe	0005615 // extracellular space // inferred from direct assay /// 0005634 // nucleus //	0003714 // transcription corepressor activity // inferred from sequence or structural s	0.0550518	0.0206016	0.880952	-1.13514	5 mM down vs 1 mM	4.88613	0.0503745	0.0309291	1
54109	244851_at	---	---	---	---	---	---	---	0.0567577	0.0213609	0.881017	-1.13505	5 mM down vs 1 mM	4.80632	0.0504077	0.0314634	1
715	1553243_at	80760	ITIH5	inter-alpha (globulin) inhibitor H5	NM_001001851 /// NM_030569 /// NM_032817	0030212 // hyaluronan metabolic process // inferred from electronic annotation	0005576 // extracellular region // inferred from electronic annotation	0004867 // serine-type endopeptidase inhibitor activity // inferred from electronic ann	0.10559	0.0414162	0.881064	-1.13499	5 mM down vs 1 mM	3.34717	0.0500981	0.0449018	1
19150	209734_at	3071	NCKAP1L	NCK-associated protein 1-like	NM_001184976 /// NM_005337	0001782 // B cell homeostasis // inferred from sequence or structural similarity /// 00	0005624 // membrane fraction // traceable author statement /// 0005829 // cytosol // in	0005515 // protein binding // inferred from physical interaction /// 0030295 // protein	0.079365	0.0473132	0.881258	-1.13474	5 mM down vs 1 mM	3.9809	0.0641805	0.0483663	1
35648	226384_at	84513	PPAPDC1B	phosphatidic acid phosphatase type 2 domain containing 1B	NM_001102559 /// NM_001102560 /// NM_032483	---	0016020 // membrane // inferred from electronic annotation /// 0016021 // integral to m	0003824 // catalytic activity // inferred from electronic annotation /// 0008195 // pho	0.102043	0.0399709	0.881351	-1.13462	5 mM down vs 1 mM	3.41988	0.0498974	0.0437712	1
22364	213053_at	23354	HAUS5	HAUS augmin-like complex, subunit 5	NM_015302	0007049 // cell cycle // inferred from electronic annotation /// 0007067 // mitosis //	0005737 // cytoplasm // inferred from electronic annotation /// 0005815 // microtubule	---	1.45751e-05	8.94256e-06	0.881428	-1.13452	5 mM down vs 1 mM	119.815	0.0624216	0.00156295	1
52314	243057_at	---	---	---	---	---	---	---	0.0658762	0.0481679	0.881466	-1.13447	5 mM down vs 1 mM	4.42811	0.0718863	0.0487022	1
13465	204010_s_at	3845	KRAS	v-Ki-ras2 Kirsten rat sarcoma viral oncogene homolog	NM_004985 /// NM_033360	0006915 // apoptosis // inferred from electronic annotation /// 0007165 // signal trans	0005622 // intracellular // inferred from electronic annotation /// 0005625 // soluble	0000166 // nucleotide binding // inferred from electronic annotation /// 0003924 // GTP	0.075229	0.0291186	0.881928	-1.13388	5 mM down vs 1 mM	4.10656	0.0497793	0.0363657	1
36073	226810_at	79627	OGFRL1	opioid growth factor receptor-like 1	NM_024576	---	0016020 // membrane // inferred from electronic annotation	0004872 // receptor activity // inferred from electronic annotation	0.0631688	0.0274002	0.882	-1.13379	5 mM down vs 1 mM	4.53275	0.0531264	0.0351617	1
10906	201450_s_at	7072	TIA1	TIA1 cytotoxic granule-associated RNA binding protein	NM_022037 /// NM_022173	0006915 // apoptosis // inferred from electronic annotation /// 0006917 // induction of	0005634 // nucleus // inferred from electronic annotation /// 0005737 // cytoplasm // i	0000166 // nucleotide binding // inferred from electronic annotation /// 0003676 // nuc	0.066473	0.0257733	0.882459	-1.1332	5 mM down vs 1 mM	4.40582	0.0495897	0.0337665	1
35605	226341_at	---	---	---	---	---	---	---	0.0897373	0.0369943	0.882632	-1.13298	5 mM down vs 1 mM	3.70086	0.0505005	0.0409369	1
17540	208103_s_at	81611	ANP32E	acidic (leucine-rich) nuclear phosphoprotein 32 family, member E	NM_001136478 /// NM_001136479 /// NM_030920	---	0005634 // nucleus // inferred from direct assay /// 0005634 // nucleus // inferred fro	0005515 // protein binding // inferred from electronic annotation /// 0019212 // phosph	0.0165622	0.0116364	0.882701	-1.13289	5 mM down vs 1 mM	8.76925	0.0664913	0.022747	1
28410	219118_at	51303	FKBP11	FK506 binding protein 11, 19 kDa	NM_001143781 /// NM_001143782 /// NM_016594	0006457 // protein folding // inferred from electronic annotation	0016020 // membrane // inferred from electronic annotation /// 0016021 // integral to m	0003755 // peptidyl-prolyl cis-trans isomerase activity // inferred from electronic ann	0.0107452	0.00566325	0.882855	-1.13269	5 mM down vs 1 mM	10.5951	0.0581214	0.016457	1
25064	215763_at	---	---	---	---	---	---	---	0.0657589	0.0259357	0.882879	-1.13266	5 mM down vs 1 mM	4.43253	0.049674	0.0336201	1
39373	230111_at	---	---	---	---	---	---	---	0.100595	0.0399616	0.882905	-1.13262	5 mM down vs 1 mM	3.45054	0.0489429	0.0425524	1
243	1552590_a_at	94160	ABCC12	ATP-binding cassette, sub-family C (CFTR/MRP), member 12	NM_033226	0006810 // transport // inferred from electronic annotation /// 0055085 // transmembran	0005739 // mitochondrion // inferred from electronic annotation /// 0016020 // membrane	0000166 // nucleotide binding // inferred from electronic annotation /// 0005524 // ATP	0.0308453	0.0381311	0.882982	-1.13253	5 mM down vs 1 mM	6.56588	0.0905572	0.0413763	1
28439	219147_s_at	54981	C9orf95	chromosome 9 open reading frame 95	NM_001127603 /// NM_017881 /// NR_023352	0019363 // pyridine nucleotide biosynthetic process // inferred from electronic annotat	---	0000166 // nucleotide binding // inferred from electronic annotation /// 0005524 // ATP	0.0973039	0.043747	0.883095	-1.13238	5 mM down vs 1 mM	3.52246	0.052459	0.0446782	1
44497	235240_at	4287	ATXN3	ataxin 3	NM_001127696 /// NM_001127697 /// NM_001164774 /// NM_001164776 /// NM_001164777 /// NM	0006289 // nucleotide-excision repair // traceable author statement /// 0006350 // tran	0005634 // nucleus // inferred from electronic annotation /// 0005654 // nucleoplasm //	0004221 // ubiquitin thiolesterase activity // inferred from electronic annotation ///	0.0496806	0.0196573	0.883167	-1.13229	5 mM down vs 1 mM	5.16067	0.0499292	0.0290248	1
34059	224793_s_at	7046	TGFBR1	transforming growth factor, beta receptor 1	NM_001130916 /// NM_004612	0000186 // activation of MAPKK activity // inferred from direct assay /// 0001501 // sk	0005886 // plasma membrane // not recorded /// 0016020 // membrane // inferred from ele	0000166 // nucleotide binding // inferred from electronic annotation /// 0004672 // pro	0.0933584	0.0466418	0.883216	-1.13223	5 mM down vs 1 mM	3.61308	0.0557486	0.0462891	1
54564	64064_at	55340	GIMAP5	GTPase, IMAP family member 5	NM_018384	0001659 // temperature homeostasis // inferred from electronic annotation /// 0002729 /	0005739 // mitochondrion // inferred from electronic annotation /// 0005741 // mitochon	0000166 // nucleotide binding // inferred from electronic annotation /// 0005525 // GTP	0.0179912	0.0160418	0.883242	-1.13219	5 mM down vs 1 mM	8.44902	0.0738632	0.0262267	1
13485	204030_s_at	100505385 /// 29970	IQCJ-SCHIP1 /// SCHIP1	IQ motif containing J-schwannomin interacting protein 1 read-through transcript /// sch	NM_001197107 /// NM_001197108 /// NM_001197109 /// NM_001197113 /// NM_001197114 /// NM	---	0005737 // cytoplasm // inferred from direct assay /// 0005737 // cytoplasm // inferred	0005515 // protein binding // inferred from physical interaction /// 0042802 // identic	0.0443545	0.016244	0.88335	-1.13205	5 mM down vs 1 mM	5.47505	0.048061	0.0263345	1
14997	205542_at	26872	STEAP1	six transmembrane epithelial antigen of the prostate 1	NM_012449	0006810 // transport // inferred from electronic annotation /// 0006811 // ion transpor	0005768 // endosome // inferred from electronic annotation /// 0005886 // plasma membra	0005215 // transporter activity // traceable author statement /// 0005506 // iron ion b	0.00281916	0.00234394	0.883368	-1.13203	5 mM down vs 1 mM	18.2364	0.0687908	0.0113165	1
7196	1563398_at	---	---	---	---	---	---	---	0.0329518	0.0147521	0.883385	-1.13201	5 mM down vs 1 mM	6.35753	0.0532403	0.0251231	1
35161	225896_at	---	---	---	---	---	---	---	0.119973	0.0497856	0.883399	-1.13199	5 mM down vs 1 mM	3.08266	0.0492865	0.047965	1
22187	212874_at	348	APOE	Apolipoprotein E	NM_000041	0000302 // response to reactive oxygen species // non-traceable author statement /// 00	0005576 // extracellular region // not recorded /// 0005576 // extracellular region //	0001540 // beta-amyloid binding // inferred from direct assay /// 0005319 // lipid tran	0.0666843	0.0343587	0.883419	-1.13197	5 mM down vs 1 mM	4.39798	0.0567731	0.0387267	1
20912	211579_at	3690	ITGB3	integrin, beta 3 (platelet glycoprotein IIIa, antigen CD61)	NM_000212	0001934 // positive regulation of protein phosphorylation // traceable author statement	0005886 // plasma membrane // not recorded /// 0005887 // integral to plasma membrane /	0004872 // receptor activity // inferred from electronic annotation /// 0005161 // plat	0.0441881	0.0192464	0.883457	-1.13192	5 mM down vs 1 mM	5.48567	0.0522397	0.0285688	1
30157	220865_s_at	23590	PDSS1	prenyl (decaprenyl) diphosphate synthase, subunit 1	NM_014317	0006744 // ubiquinone biosynthetic process // inferred from direct assay /// 0006744 //	0005739 // mitochondrion // inferred from electronic annotation	0000010 // trans-hexaprenyltranstransferase activity // inferred from direct assay ///	0.0647253	0.0245424	0.883505	-1.13186	5 mM down vs 1 mM	4.47188	0.0481411	0.0322959	1
12326	202870_s_at	991	CDC20	cell division cycle 20 homolog (S. cerevisiae)	NM_001255	0006511 // ubiquitin-dependent protein catabolic process // traceable author statement	0005654 // nucleoplasm // not recorded /// 0005813 // centrosome // inferred from elect	0005515 // protein binding // inferred from physical interaction /// 0005515 // protein	0.0422046	0.0153941	0.883752	-1.13154	5 mM down vs 1 mM	5.61658	0.047687	0.0254712	1
29197	219905_at	114625	ERMAP	erythroblast membrane-associated protein (Scianna blood group)	NM_001017922 /// NM_018538	---	0005737 // cytoplasm // inferred from electronic annotation /// 0005886 // plasma membr	---	0.0336507	0.01309	0.8838	-1.13148	5 mM down vs 1 mM	6.2923	0.049409	0.0235569	1
54196	33736_at	9399	STOML1	stomatin (EPB72)-like 1	NM_004809	---	0016020 // membrane // inferred from electronic annotation /// 0016021 // integral to m	0032934 // sterol binding // inferred from electronic annotation	0.0297888	0.0133322	0.883885	-1.13137	5 mM down vs 1 mM	6.67765	0.0528085	0.0237247	1
263	1552619_a_at	54443	ANLN	anillin, actin binding protein	NM_018685	0000910 // cytokinesis // inferred from direct assay /// 0000921 // septin ring assembl	0005634 // nucleus // inferred from electronic annotation /// 0005737 // cytoplasm // i	0003779 // actin binding // inferred from direct assay /// 0003779 // actin binding //	0.0399683	0.0184006	0.88399	-1.13124	5 mM down vs 1 mM	5.77437	0.0532542	0.0276675	1
25807	216508_x_at	140690 /// 3146	CTCFL /// HMGB1	CCCTC-binding factor (zinc finger protein)-like /// high-mobility group box 1	NM_002128 /// NM_080618	0000122 // negative regulation of transcription from RNA polymerase II promoter // infe	0000793 // condensed chromosome // inferred from direct assay /// 0005615 // extracellu	0003676 // nucleic acid binding // inferred from electronic annotation /// 0003677 // D	0.00592481	0.0034275	0.884163	-1.13101	5 mM down vs 1 mM	13.5792	0.0589001	0.0130126	1
44628	235371_at	727936	GXYLT2	glucoside xylosyltransferase 2	NM_001080393	0016266 // O-glycan processing // inferred from direct assay	0016020 // membrane // inferred from electronic annotation /// 0016021 // integral to m	0016740 // transferase activity // inferred from electronic annotation /// 0016757 // t	0.022138	0.0250626	0.884224	-1.13093	5 mM down vs 1 mM	7.6842	0.0825337	0.0322221	1
34734	225469_at	144363	LYRM5	LYR motif containing 5	NM_001001660	---	0005739 // mitochondrion // inferred from electronic annotation	---	0.0419267	0.0287962	0.884271	-1.13088	5 mM down vs 1 mM	5.63557	0.0650707	0.0346393	1
5435	1560562_a_at	342926	ZNF677	zinc finger protein 677	NM_182609	0006350 // transcription // inferred from electronic annotation /// 0006355 // regulati	0005622 // intracellular // inferred from electronic annotation /// 0005634 // nucleus	0003676 // nucleic acid binding // inferred from electronic annotation /// 0003677 // D	0.0413159	0.0336278	0.884289	-1.13085	5 mM down vs 1 mM	5.67792	0.0712855	0.0376646	1
21789	212476_at	23527	ACAP2	ArfGAP with coiled-coil, ankyrin repeat and PH domains 2	NM_012287	0032312 // regulation of ARF GTPase activity // inferred from electronic annotation	---	0005096 // GTPase activator activity // inferred from electronic annotation /// 0008060	0.0112724	0.00761751	0.884412	-1.13069	5 mM down vs 1 mM	10.3798	0.0629669	0.0181989	1
37535	228273_at	55771	PRR11	proline rich 11	NM_018304	---	---	---	0.0100546	0.00576496	0.884522	-1.13055	5 mM down vs 1 mM	10.8995	0.0584397	0.016085	1
6855	1562832_at	646600	C3orf65	chromosome 3 open reading frame 65	NR_027317	---	---	---	0.0351933	0.0127023	0.884531	-1.13054	5 mM down vs 1 mM	6.1545	0.0470133	0.0229165	1
42702	233443_at	389362	PSMG4	proteasome (prosome, macropain) assembly chaperone 4	NM_001128591 /// NM_001128592 /// NM_001135750	---	---	---	0.076829	0.0397511	0.884586	-1.13047	5 mM down vs 1 mM	4.05688	0.0556316	0.0411387	1
43822	234565_x_at	---	---	---	---	---	---	---	0.0414225	0.0462747	0.884663	-1.13037	5 mM down vs 1 mM	5.67047	0.0848057	0.0448671	1
30302	221010_s_at	23408	SIRT5	sirtuin 5	NM_001193267 /// NM_012241 /// NM_031244	0006342 // chromatin silencing // inferred from electronic annotation /// 0006342 // ch	0005737 // cytoplasm // inferred from electronic annotation /// 0005739 // mitochondrio	0003950 // NAD+ ADP-ribosyltransferase activity // traceable author statement /// 00055	0.0218207	0.0154248	0.884835	-1.13015	5 mM down vs 1 mM	7.73573	0.064446	0.0249928	1
18825	209404_s_at	51014	TMED7	transmembrane emp24 protein transport domain containing 7	NM_181836	0006810 // transport // inferred from electronic annotation	0005783 // endoplasmic reticulum // inferred from electronic annotation /// 0005789 //	---	0.0146531	0.0236715	0.884945	-1.13001	5 mM down vs 1 mM	9.25966	0.0952824	0.0308702	1
12391	202934_at	3099	HK2	hexokinase 2	NM_000189	0005975 // carbohydrate metabolic process // inferred from electronic annotation /// 00	0005739 // mitochondrion // inferred from electronic annotation /// 0005741 // mitochon	0000166 // nucleotide binding // inferred from electronic annotation /// 0004396 // hex	0.0330504	0.0145589	0.885072	-1.12985	5 mM down vs 1 mM	6.34822	0.0512147	0.0242027	1
52634	243377_at	---	---	---	---	---	---	---	0.0925151	0.0358501	0.885074	-1.12985	5 mM down vs 1 mM	3.63311	0.0465794	0.0384624	1
28461	219169_s_at	51106	TFB1M	transcription factor B1, mitochondrial	NM_016020	0000154 // rRNA modification // inferred from electronic annotation /// 0006350 // tran	0005739 // mitochondrion // inferred from electronic annotation /// 0042645 // mitochon	0000179 // rRNA (adenine-N6,N6-)-dimethyltransferase activity // inferred from electron	0.000225384	0.00103065	0.885192	-1.1297	5 mM down vs 1 mM	46.2962	0.122483	0.00793693	1
2304	1555395_at	9590	AKAP12	A kinase (PRKA) anchor protein 12	NM_005100 /// NM_144497	0006605 // protein targeting // inferred from electronic annotation /// 0007165 // sign	0005737 // cytoplasm // inferred from electronic annotation /// 0005737 // cytoplasm //	0005515 // protein binding // inferred from electronic annotation /// 0008179 // adenyl	0.0389833	0.0311413	0.885248	-1.12963	5 mM down vs 1 mM	5.84766	0.0691643	0.0354831	1
6107	1561559_at	---	---	---	---	---	---	---	0.0976515	0.0496023	0.885265	-1.12961	5 mM down vs 1 mM	3.51471	0.0541775	0.0462436	1
36362	227099_s_at	387763	C11orf96	chromosome 11 open reading frame 96	NM_001145033	---	---	---	0.0103639	0.0148496	0.885305	-1.12955	5 mM down vs 1 mM	10.7598	0.0872549	0.0243279	1
50278	241021_at	---	---	---	---	---	---	---	0.0688375	0.0381022	0.885399	-1.12943	5 mM down vs 1 mM	4.32003	0.0569692	0.0395616	1
3433	1557079_at	9358	ITGBL1	Integrin, beta-like 1 (with EGF-like repeat domains)	NM_004791	0007155 // cell adhesion // inferred from electronic annotation /// 0007155 // cell adh	0005576 // extracellular region // inferred from electronic annotation /// 0008305 // i	0004872 // receptor activity // inferred from electronic annotation /// 0005488 // bind	0.0910606	0.0475462	0.885442	-1.12938	5 mM down vs 1 mM	3.66824	0.0549515	0.044941	1
18858	209437_s_at	10418	SPON1	spondin 1, extracellular matrix protein	NM_006108	0007155 // cell adhesion // inferred from electronic annotation	0005576 // extracellular region // inferred from electronic annotation /// 0005578 // p	0005515 // protein binding // inferred from physical interaction /// 0005515 // protein	0.0885405	0.0456624	0.885761	-1.12897	5 mM down vs 1 mM	3.73091	0.0542463	0.043619	1
13527	204072_s_at	10129	FRY	furry homolog (Drosophila)	NM_023037	0006350 // transcription // inferred from electronic annotation /// 0045449 // regulati	0016020 // membrane // inferred from electronic annotation /// 0016021 // integral to m	---	0.013638	0.00742046	0.885823	-1.12889	5 mM down vs 1 mM	9.55657	0.0558279	0.0175255	1
36737	227474_at	654433	LOC654433	hypothetical LOC654433	NR_015377	---	---	---	0.0903854	0.0349996	0.885941	-1.12874	5 mM down vs 1 mM	3.6848	0.0458705	0.0373457	1
12604	203148_s_at	9830	TRIM14	tripartite motif-containing 14	NM_014788 /// NM_033219 /// NM_033220	---	0005622 // intracellular // inferred from electronic annotation /// 0005737 // cytoplas	0008270 // zinc ion binding // inferred from electronic annotation /// 0046872 // metal	0.10254	0.0415076	0.885994	-1.12868	5 mM down vs 1 mM	3.40948	0.046692	0.0410842	1
12621	203165_s_at	9197	SLC33A1	solute carrier family 33 (acetyl-CoA transporter), member 1	NM_001190992 /// NM_004733	0006810 // transport // inferred from electronic annotation /// 0006810 // transport //	0005624 // membrane fraction // traceable author statement /// 0005783 // endoplasmic r	0008521 // acetyl-CoA transporter activity // traceable author statement	0.0875098	0.0338452	0.886027	-1.12863	5 mM down vs 1 mM	3.75724	0.0458395	0.0366009	1
22548	213238_at	57205	ATP10D	ATPase, class V, type 10D	NM_020453	0006754 // ATP biosynthetic process // inferred from electronic annotation /// 0006812	0016020 // membrane // inferred from electronic annotation /// 0016021 // integral to m	0000166 // nucleotide binding // inferred from electronic annotation /// 0000287 // mag	0.0500805	0.0184656	0.88604	-1.12862	5 mM down vs 1 mM	5.13888	0.0457089	0.0266842	1
25920	216622_at	22798	LAMB4	laminin, beta 4	NM_007356	0007155 // cell adhesion // inferred from electronic annotation	0005576 // extracellular region // inferred from electronic annotation /// 0005578 // p	---	0.0996741	0.0480387	0.886427	-1.12812	5 mM down vs 1 mM	3.47034	0.0513542	0.0443941	1
37443	228181_at	7779	SLC30A1	solute carrier family 30 (zinc transporter), member 1	NM_021194	0001701 // in utero embryonic development // inferred from electronic annotation /// 00	0005886 // plasma membrane // not recorded /// 0005886 // plasma membrane // inferred f	0005385 // zinc ion transmembrane transporter activity // not recorded /// 0005385 // z	0.0703893	0.0425323	0.886436	-1.12811	5 mM down vs 1 mM	4.26584	0.0587603	0.0413239	1
49954	240697_at	---	---	---	---	---	---	---	0.11105	0.0492152	0.886462	-1.12808	5 mM down vs 1 mM	3.2414	0.0486337	0.0450117	1
44323	235066_at	4134	MAP4	microtubule-associated protein 4	NM_001134364 /// NM_002375 /// NM_030885	0007026 // negative regulation of microtubule depolymerization // inferred from electro	0005874 // microtubule // inferred from electronic annotation /// 0005875 // microtubul	0005198 // structural molecule activity // traceable author statement /// 0005515 // pr	0.0459961	0.0183214	0.886502	-1.12803	5 mM down vs 1 mM	5.373	0.0471968	0.0263522	1
18210	208787_at	11222	MRPL3	mitochondrial ribosomal protein L3	NM_007208	0006412 // translation // inferred from electronic annotation /// 0006412 // translatio	0005622 // intracellular // inferred from electronic annotation /// 0005739 // mitochon	0003723 // RNA binding // traceable author statement /// 0003735 // structural constitu	0.00276673	0.00108309	0.88661	-1.12789	5 mM down vs 1 mM	18.3697	0.0482396	0.00787811	1
12162	202706_s_at	7372	UMPS	uridine monophosphate synthetase	NM_000373 /// NR_033434 /// NR_033437	0006207 // 'de novo' pyrimidine base biosynthetic process // inferred from electronic a	0005634 // nucleus // inferred from direct assay /// 0005737 // cytoplasm // inferred f	0003824 // catalytic activity // inferred from electronic annotation /// 0004588 // oro	0.00156455	0.000520943	0.886749	-1.12772	5 mM down vs 1 mM	22.8419	0.0453995	0.00596266	1
48922	239665_at	441179	LOC441179	hypothetical LOC441179	XR_110200 /// XR_112948 /// XR_113945	---	---	---	0.0118444	0.0247753	0.886783	-1.12767	5 mM down vs 1 mM	10.1608	0.103446	0.0305426	1
18548	209126_x_at	3854	KRT6B	keratin 6B	NM_005555	0007398 // ectoderm development // traceable author statement	0005882 // intermediate filament // inferred from electronic annotation /// 0045095 //	0005198 // structural molecule activity // inferred from electronic annotation /// 0005	0.111785	0.0450818	0.886949	-1.12746	5 mM down vs 1 mM	3.22769	0.0455542	0.0423407	1
2623	1555844_s_at	4670	HNRNPM	heterogeneous nuclear ribonucleoprotein M	NM_005968 /// NM_031203	0000380 // alternative nuclear mRNA splicing, via spliceosome // inferred from mutant p	0005634 // nucleus // inferred from electronic annotation /// 0005654 // nucleoplasm //	0000166 // nucleotide binding // inferred from electronic annotation /// 0003676 // nuc	0.037133	0.0137813	0.88703	-1.12736	5 mM down vs 1 mM	5.99224	0.0454063	0.0227325	1
39524	230262_at	51046	ST8SIA3	ST8 alpha-N-acetyl-neuraminide alpha-2,8-sialyltransferase 3	NM_015879	0006486 // protein glycosylation // inferred from electronic annotation /// 0006491 //	0000139 // Golgi membrane // inferred from electronic annotation /// 0005794 // Golgi a	0003828 // alpha-N-acetylneuraminate alpha-2,8-sialyltransferase activity // inferred f	0.034126	0.0306596	0.88706	-1.12732	5 mM down vs 1 mM	6.24896	0.0708512	0.0340143	1
12622	203166_at	10428	CFDP1	craniofacial development protein 1	NM_006324	0006916 // anti-apoptosis // inferred from electronic annotation /// 0007155 // cell ad	---	---	0.0379306	0.015528	0.887135	-1.12722	5 mM down vs 1 mM	5.92877	0.0474706	0.0240205	1
43919	234662_at	642636	RAD21L1	RAD21-like 1 (S. pombe)	NM_001136566	---	0000228 // nuclear chromosome // inferred from electronic annotation	---	0.0280626	0.021768	0.887164	-1.12719	5 mM down vs 1 mM	6.87215	0.0649987	0.0283748	1
26833	217540_at	91775	FAM55C	family with sequence similarity 55, member C	NM_001134456 /// NM_145037	---	0005576 // extracellular region // inferred from electronic annotation	---	0.0246081	0.0139058	0.887183	-1.12716	5 mM down vs 1 mM	7.31403	0.0554993	0.0227642	1
2673	1555910_at	79810	PTCD2	pentatricopeptide repeat domain 2	NM_024754	0001822 // kidney development // inferred from electronic annotation /// 0001889 // liv	0005739 // mitochondrion // inferred from electronic annotation	---	0.0273705	0.00980962	0.88725	-1.12708	5 mM down vs 1 mM	6.95467	0.0448198	0.0193337	1
15066	205611_at	8742	TNFSF12	tumor necrosis factor (ligand) superfamily, member 12	NM_003809 /// NR_037146	0001525 // angiogenesis // inferred from electronic annotation /// 0001938 // positive	0005576 // extracellular region // inferred from electronic annotation /// 0005615 // e	0005102 // receptor binding // traceable author statement /// 0005125 // cytokine activ	0.0454504	0.0213479	0.887522	-1.12673	5 mM down vs 1 mM	5.40637	0.0502903	0.0279061	1
36317	227054_at	221143	N6AMT2	N-6 adenine-specific DNA methyltransferase 2 (putative)	NM_174928	0032259 // methylation // inferred from electronic annotation	---	0003676 // nucleic acid binding // inferred from electronic annotation /// 0008168 // m	0.0605943	0.0357333	0.887607	-1.12663	5 mM down vs 1 mM	4.63796	0.0566087	0.0366165	1
17315	207868_at	1135	CHRNA2	cholinergic receptor, nicotinic, alpha 2 (neuronal)	NM_000742	0006810 // transport // inferred from electronic annotation /// 0006811 // ion transpor	0005886 // plasma membrane // not recorded /// 0005886 // plasma membrane // inferred f	0004872 // receptor activity // inferred from electronic annotation /// 0004889 // nico	0.0563849	0.0221881	0.887929	-1.12622	5 mM down vs 1 mM	4.82349	0.0454067	0.028241	1
25647	216348_at	6218	RPS17	ribosomal protein S17	NM_001021	0006364 // rRNA processing // inferred from mutant phenotype /// 0006412 // translation	0005622 // intracellular // inferred from electronic annotation /// 0005829 // cytosol	0003735 // structural constituent of ribosome // non-traceable author statement /// 000	0.0693215	0.0288229	0.887946	-1.12619	5 mM down vs 1 mM	4.30296	0.0464122	0.0323584	1
23278	213971_s_at	100510525 /// 23512 /// 440423	LOC100510525 /// SUZ12 /// SUZ12P	polycomb protein SUZ12-like /// suppressor of zeste 12 homolog (Drosophila) /// suppres	NM_015355 /// NR_024187 /// XM_003120869	0000122 // negative regulation of transcription from RNA polymerase II promoter // infe	0001739 // sex chromatin // inferred from electronic annotation /// 0005622 // intracel	0003682 // chromatin binding // inferred from electronic annotation /// 0005515 // prot	0.10615	0.0479124	0.888049	-1.12606	5 mM down vs 1 mM	3.33598	0.0478059	0.0429911	1
35656	226392_at	5922	RASA2	RAS p21 protein activator 2	NM_006506	0007165 // signal transduction // inferred from electronic annotation /// 0007165 // si	0005622 // intracellular // inferred from electronic annotation /// 0005737 // cytoplas	0005096 // GTPase activator activity // inferred from electronic annotation /// 0005099	0.00981255	0.0119837	0.888099	-1.126	5 mM down vs 1 mM	11.0129	0.076581	0.0208613	1
11621	202165_at	5504	PPP1R2	protein phosphatase 1, regulatory (inhibitor) subunit 2	NM_006241	0005975 // carbohydrate metabolic process // inferred from electronic annotation /// 00	---	0004864 // phosphoprotein phosphatase inhibitor activity // inferred from electronic an	0.11909	0.0472724	0.888305	-1.12574	5 mM down vs 1 mM	3.09766	0.0438232	0.0424416	1
14998	205543_at	22824	HSPA4L	heat shock 70kDa protein 4-like	NM_014278	0006457 // protein folding // inferred from sequence or structural similarity /// 00069	0005634 // nucleus // inferred from sequence or structural similarity /// 0005634 // nu	0000166 // nucleotide binding // inferred from electronic annotation /// 0005515 // pro	0.00537953	0.00392708	0.888521	-1.12547	5 mM down vs 1 mM	14.1214	0.0597259	0.0126884	1
48851	239594_at	145837	LOC145837	hypothetical LOC145837	NR_026979	---	---	---	0.0845107	0.0362412	0.888789	-1.12513	5 mM down vs 1 mM	3.83624	0.046146	0.0360869	1
50530	241273_at	---	---	---	---	---	---	---	0.0500917	0.0225904	0.888986	-1.12488	5 mM down vs 1 mM	5.13828	0.0478429	0.0279332	1
2874	1556226_at	---	---	---	---	---	---	---	0.0558665	0.0413527	0.889337	-1.12443	5 mM down vs 1 mM	4.84761	0.0621856	0.0384843	1
4717	1559297_at	100288673	LOC100288673	Hypothetical LOC100288673	---	---	---	---	0.0378989	0.0158658	0.889381	-1.12438	5 mM down vs 1 mM	5.93126	0.0459822	0.0232576	1
21562	212248_at	92140	MTDH	metadherin	NM_178812	0000122 // negative regulation of transcription from RNA polymerase II promoter // infe	0005634 // nucleus // inferred from direct assay /// 0005634 // nucleus // inferred fro	0005515 // protein binding // inferred from physical interaction /// 0051059 // NF-kapp	0.0797013	0.0310271	0.889475	-1.12426	5 mM down vs 1 mM	3.97107	0.0432826	0.0326984	1
2799	1556113_at	400169	DKFZp451A211	DKFZp451A211 protein	XR_111409 /// XR_114721	---	---	---	0.0163925	0.00641224	0.889495	-1.12423	5 mM down vs 1 mM	8.80971	0.0450413	0.0153381	1
37038	227776_at	55331	ACER3	alkaline ceramidase 3	NM_018367	0006672 // ceramide metabolic process // inferred from electronic annotation /// 000828	0000139 // Golgi membrane // inferred from electronic annotation /// 0005783 // endopla	0016787 // hydrolase activity // inferred from electronic annotation /// 0016811 // hyd	0.0145556	0.0051725	0.889594	-1.12411	5 mM down vs 1 mM	9.28696	0.0432086	0.0139578	1
21772	212459_x_at	8801	SUCLG2	succinate-CoA ligase, GDP-forming, beta subunit	NM_001177599 /// NM_003848	0006099 // tricarboxylic acid cycle // inferred from electronic annotation /// 0006104	0005739 // mitochondrion // inferred from electronic annotation	0000166 // nucleotide binding // inferred from electronic annotation /// 0003824 // cat	0.0207927	0.00839721	0.889809	-1.12384	5 mM down vs 1 mM	7.90982	0.045266	0.0171683	1
2823	1556154_a_at	197187	MGC23284	hypothetical LOC197187	NR_024399 /// NR_024402	---	---	---	0.00244131	0.0160909	0.889889	-1.12374	5 mM down vs 1 mM	19.2799	0.149028	0.0231891	1
23896	214590_s_at	7321	UBE2D1	ubiquitin-conjugating enzyme E2D 1 (UBC4/5 homolog, yeast)	NM_003338	0000209 // protein polyubiquitination // inferred from direct assay /// 0006511 // ubiq	0005654 // nucleoplasm // not recorded /// 0005737 // cytoplasm // inferred from direct	0000166 // nucleotide binding // inferred from electronic annotation /// 0004842 // ubi	0.0777082	0.0393316	0.889955	-1.12365	5 mM down vs 1 mM	4.03017	0.0496451	0.0369551	1
21611	212297_at	79572	ATP13A3	ATPase type 13A3	NM_024524	0006754 // ATP biosynthetic process // inferred from electronic annotation /// 0006812	0016020 // membrane // inferred from electronic annotation /// 0016021 // integral to m	0000166 // nucleotide binding // inferred from electronic annotation /// 0003824 // cat	0.0417371	0.0273059	0.889969	-1.12364	5 mM down vs 1 mM	5.64862	0.0569566	0.0302498	1
39625	230363_s_at	22876	INPP5F	inositol polyphosphate-5-phosphatase F	NM_014937 /// NR_003251 /// NR_003252	---	---	0016787 // hydrolase activity // inferred from electronic annotation	0.0205372	0.00983833	0.890014	-1.12358	5 mM down vs 1 mM	7.95487	0.0486996	0.018366	1
22461	213150_at	3206	HOXA10	homeobox A10	NM_018951 /// NM_153715	0001501 // skeletal system development // inferred from electronic annotation /// 00063	0005634 // nucleus // inferred from electronic annotation /// 0005634 // nucleus // non	0003677 // DNA binding // inferred from electronic annotation /// 0003700 // sequence-s	0.0315764	0.012121	0.890057	-1.12352	5 mM down vs 1 mM	6.49148	0.0437123	0.0202014	1
24112	214808_at	---	---	---	---	---	---	---	0.00963401	0.031319	0.890169	-1.12338	5 mM down vs 1 mM	11.0989	0.119976	0.0324292	1
19202	209786_at	10473	HMGN4	high mobility group nucleosomal binding domain 4	NM_006353	---	0000785 // chromatin // inferred from electronic annotation /// 0005634 // nucleus // i	0003677 // DNA binding // inferred from electronic annotation	0.0105501	0.0038741	0.89019	-1.12336	5 mM down vs 1 mM	10.6784	0.0434952	0.0122196	1
15354	205899_at	8900	CCNA1	cyclin A1	NM_001111045 /// NM_001111046 /// NM_001111047 /// NM_003914	0007049 // cell cycle // inferred from electronic annotation /// 0007067 // mitosis //	0005634 // nucleus // inferred from electronic annotation /// 0005829 // cytosol // tra	0005515 // protein binding // inferred from physical interaction /// 0005515 // protein	0.0566797	0.021108	0.890301	-1.12322	5 mM down vs 1 mM	4.8099	0.0421867	0.0263124	1
36613	227350_at	3070	HELLS	helicase, lymphoid-specific	NM_018063	0001655 // urogenital system development // inferred from electronic annotation /// 000	0000775 // chromosome, centromeric region // inferred from sequence or structural simil	0000166 // nucleotide binding // inferred from electronic annotation /// 0003676 // nuc	0.0016011	0.0106107	0.890505	-1.12296	5 mM down vs 1 mM	22.6437	0.142137	0.0188313	1
31104	221816_s_at	51131	PHF11	PHD finger protein 11	NM_001040443 /// NM_001040444	0006350 // transcription // inferred from electronic annotation /// 0045449 // regulati	0005634 // nucleus // inferred from electronic annotation	0005515 // protein binding // inferred from electronic annotation /// 0008270 // zinc i	0.0025268	0.00102664	0.890625	-1.12281	5 mM down vs 1 mM	19.0258	0.0453434	0.00714979	1
44464	235207_at	100506761	LOC100506761	hypothetical LOC100506761	XR_109460 /// XR_111689 /// XR_115083	---	---	---	0.113025	0.0445799	0.890728	-1.12268	5 mM down vs 1 mM	3.20483	0.0418077	0.0391356	1
18700	209278_s_at	7980	TFPI2	tissue factor pathway inhibitor 2	NM_006528	0007596 // blood coagulation // inferred from electronic annotation	0005576 // extracellular region // inferred from electronic annotation /// 0005578 // p	0004867 // serine-type endopeptidase inhibitor activity // inferred from electronic ann	0.0144935	0.0280464	0.890823	-1.12256	5 mM down vs 1 mM	9.3045	0.0935986	0.0301785	1
48013	238756_at	283431	GAS2L3	Growth arrest-specific 2 like 3	NM_174942	0007050 // cell cycle arrest // inferred from electronic annotation	---	---	0.0204334	0.0099852	0.890858	-1.12251	5 mM down vs 1 mM	7.97339	0.0483462	0.0181904	1
33864	224597_at	647979	LOC647979	hypothetical LOC647979	NR_027451	---	---	---	7.34711e-05	6.2796e-05	0.89088	-1.12249	5 mM down vs 1 mM	68.6279	0.0588568	0.00257286	1
7381	1563834_a_at	254268	AKNAD1	AKNA domain containing 1	NM_152763	---	---	---	0.0149204	0.0268924	0.890926	-1.12243	5 mM down vs 1 mM	9.186	0.0901954	0.0294564	1
17624	208190_s_at	51599	LSR	lipolysis stimulated lipoprotein receptor	NM_015925 /// NM_205834 /// NM_205835	0001889 // liver development // inferred from sequence or structural similarity /// 000	0005634 // nucleus // inferred from direct assay /// 0005730 // nucleolus // inferred f	0004872 // receptor activity // inferred from electronic annotation	0.0877965	0.0341096	0.890988	-1.12235	5 mM down vs 1 mM	3.74987	0.0418039	0.0334443	1
36131	226868_at	283464	GXYLT1	glucoside xylosyltransferase 1	NM_001099650 /// NM_173601	0016266 // O-glycan processing // inferred from direct assay	0016020 // membrane // inferred from electronic annotation /// 0016021 // integral to m	0016740 // transferase activity // inferred from electronic annotation /// 0016757 // t	0.0844187	0.0344615	0.891076	-1.12224	5 mM down vs 1 mM	3.83872	0.0429648	0.0335775	1
48755	239498_at	---	---	---	---	---	---	---	0.0687727	0.026886	0.891116	-1.12219	5 mM down vs 1 mM	4.32233	0.042278	0.0293439	1
44379	235122_at	59269	HIVEP3	human immunodeficiency virus type I enhancer binding protein 3	NM_001127714 /// NM_024503	0006350 // transcription // inferred from electronic annotation /// 0045449 // regulati	0005622 // intracellular // inferred from electronic annotation /// 0005634 // nucleus	0003676 // nucleic acid binding // inferred from electronic annotation /// 0003677 // D	0.0623385	0.0236645	0.891268	-1.122	5 mM down vs 1 mM	4.56605	0.0416642	0.0273744	1
39338	230076_at	83394	PITPNM3	PITPNM family member 3	NM_001165966 /// NM_031220	0006810 // transport // inferred from electronic annotation /// 0007601 // visual perce	0005622 // intracellular // inferred from electronic annotation /// 0012505 // endomemb	0005509 // calcium ion binding // traceable author statement /// 0008289 // lipid bindi	0.0685013	0.026011	0.891359	-1.12188	5 mM down vs 1 mM	4.33199	0.0414452	0.0287018	1
35606	226342_at	6711	SPTBN1	spectrin, beta, non-erythrocytic 1	NM_003128 /// NM_178313	0007182 // common-partner SMAD protein phosphorylation // inferred from electronic anno	0005634 // nucleus // inferred from electronic annotation /// 0005730 // nucleolus // i	0003779 // actin binding // inferred from electronic annotation /// 0003779 // actin bi	0.0720458	0.028856	0.89141	-1.12182	5 mM down vs 1 mM	4.20972	0.0425058	0.0302912	1
31473	222185_at	63876	PKNOX2	PBX/knotted 1 homeobox 2	NM_022062	0006355 // regulation of transcription, DNA-dependent // inferred from electronic annot	0005634 // nucleus // inferred from electronic annotation /// 0005737 // cytoplasm // i	0003677 // DNA binding // inferred from direct assay /// 0003677 // DNA binding // infe	0.0279309	0.0347136	0.891526	-1.12167	5 mM down vs 1 mM	6.88764	0.0767249	0.0334185	1
38014	228752_at	84766	EFCAB4B	EF-hand calcium binding domain 4B	NM_001144958 /// NM_001144959 /// NM_032680	0002115 // store-operated calcium entry // inferred from mutant phenotype /// 0006810 /	0005737 // cytoplasm // inferred from direct assay /// 0005737 // cytoplasm // inferred	0005509 // calcium ion binding // inferred from direct assay /// 0005509 // calcium ion	0.0640057	0.0288322	0.891602	-1.12158	5 mM down vs 1 mM	4.49978	0.0452453	0.0301651	1
28028	218736_s_at	54873	PALMD	palmdelphin	NM_017734	0008360 // regulation of cell shape // inferred from electronic annotation	0005737 // cytoplasm // inferred from electronic annotation /// 0016020 // membrane //	---	0.0219692	0.0102364	0.891634	-1.12154	5 mM down vs 1 mM	7.71148	0.0465819	0.0181218	1
51828	242571_at	9185	REPS2	RALBP1 associated Eps domain containing 2	NM_001080975 /// NM_004726	0006461 // protein complex assembly // traceable author statement /// 0007173 // epider	0005737 // cytoplasm // inferred from electronic annotation	0005509 // calcium ion binding // inferred from electronic annotation /// 0005509 // ca	0.0217947	0.00769178	0.891885	-1.12122	5 mM down vs 1 mM	7.74	0.040916	0.0158589	1
18016	208590_x_at	2700	GJA3	gap junction protein, alpha 3, 46kDa	NM_021954	0006810 // transport // non-traceable author statement /// 0007154 // cell communicatio	0005886 // plasma membrane // inferred from electronic annotation /// 0005921 // gap ju	0005243 // gap junction channel activity // inferred from electronic annotation /// 000	0.0517024	0.0407328	0.891894	-1.12121	5 mM down vs 1 mM	5.05288	0.0611519	0.0363072	1
22421	213110_s_at	1287	COL4A5	collagen, type IV, alpha 5	NM_000495 /// NM_033380	---	0005576 // extracellular region // inferred from electronic annotation /// 0005578 // p	0005201 // extracellular matrix structural constituent // inferred from electronic anno	0.0425286	0.0170431	0.891953	-1.12114	5 mM down vs 1 mM	5.59464	0.0427238	0.0229097	1
216	1552553_a_at	58484	NLRC4	NLR family, CARD domain containing 4	NM_021209	0006915 // apoptosis // inferred from electronic annotation /// 0006919 // activation o	0005622 // intracellular // non-traceable author statement /// 0005622 // intracellular	0000166 // nucleotide binding // inferred from electronic annotation /// 0000287 // mag	0.10781	0.042334	0.892076	-1.12098	5 mM down vs 1 mM	3.30331	0.0407294	0.0369896	1
28097	218805_at	55340	GIMAP5	GTPase, IMAP family member 5	NM_018384	0001659 // temperature homeostasis // inferred from electronic annotation /// 0002729 /	0005739 // mitochondrion // inferred from electronic annotation /// 0005741 // mitochon	0000166 // nucleotide binding // inferred from electronic annotation /// 0005525 // GTP	0.0177154	0.00863683	0.892086	-1.12097	5 mM down vs 1 mM	8.50811	0.0471718	0.016633	1
35924	226661_at	157313	CDCA2	cell division cycle associated 2	NM_152562	0007049 // cell cycle // inferred from electronic annotation /// 0007067 // mitosis //	0005634 // nucleus // inferred from electronic annotation	---	0.068709	0.0481156	0.892391	-1.12059	5 mM down vs 1 mM	4.32459	0.0571293	0.039631	1
34930	225665_at	51776	ZAK	sterile alpha motif and leucine zipper containing kinase AZK	NM_016653 /// NM_133646	0000075 // cell cycle checkpoint // inferred from direct assay /// 0000077 // DNA damag	0005634 // nucleus // inferred from electronic annotation /// 0005737 // cytoplasm // i	0000166 // nucleotide binding // inferred from electronic annotation /// 0000287 // mag	0.107328	0.0432347	0.892392	-1.12058	5 mM down vs 1 mM	3.31272	0.0410909	0.0372119	1
12946	203491_s_at	9702	CEP57	centrosomal protein 57kDa	NM_014679	0000060 // protein import into nucleus, translocation // inferred from sequence or stru	0005634 // nucleus // inferred from direct assay /// 0005634 // nucleus // inferred fro	0005515 // protein binding // inferred from physical interaction /// 0005515 // protein	0.0490204	0.0276254	0.892413	-1.12056	5 mM down vs 1 mM	5.19714	0.0502754	0.029021	1
28304	219012_s_at	56946	C11orf30	chromosome 11 open reading frame 30	NM_020193	0006281 // DNA repair // inferred from electronic annotation /// 0006350 // transcripti	0005634 // nucleus // inferred from electronic annotation	---	0.0726793	0.0285083	0.892787	-1.12009	5 mM down vs 1 mM	4.18871	0.0409003	0.0292932	1
54495	53202_at	5683 /// 79020	C7orf25 /// PSMA2	chromosome 7 open reading frame 25 /// proteasome (prosome, macropain) subunit, alpha t	NM_001099858 /// NM_002787 /// NM_024054	0006511 // ubiquitin-dependent protein catabolic process // inferred from electronic an	0000502 // proteasome complex // traceable author statement /// 0000502 // proteasome c	0004175 // endopeptidase activity // inferred from electronic annotation /// 0004298 //	0.0926698	0.0396749	0.892797	-1.12008	5 mM down vs 1 mM	3.62942	0.0425064	0.0351349	1
31765	222478_at	51028	VPS36	vacuolar protein sorting 36 homolog (S. cerevisiae)	NM_016075	0006350 // transcription // inferred from electronic annotation /// 0006810 // transpor	0005634 // nucleus // inferred from electronic annotation /// 0005737 // cytoplasm // i	0008289 // lipid binding // inferred from electronic annotation /// 0043130 // ubiquiti	0.118091	0.0467949	0.892808	-1.12006	5 mM down vs 1 mM	3.1148	0.0401411	0.0386617	1
36778	227516_at	10291	SF3A1	splicing factor 3a, subunit 1, 120kDa	NM_001005409 /// NM_005877	0000389 // nuclear mRNA 3'-splice site recognition // traceable author statement /// 00	0005634 // nucleus // inferred from direct assay /// 0005634 // nucleus // inferred fro	0003723 // RNA binding // inferred from direct assay /// 0003723 // RNA binding // infe	0.0367764	0.0141034	0.89287	-1.11998	5 mM down vs 1 mM	6.02121	0.0412176	0.0205362	1
30566	221275_s_at	---	---	---	---	---	---	---	0.11628	0.0470971	0.892939	-1.1199	5 mM down vs 1 mM	3.14638	0.0405981	0.0387093	1
12211	202755_s_at	2817	GPC1	glypican 1	NM_002081	---	0005576 // extracellular region // inferred from electronic annotation /// 0005578 // p	0043395 // heparan sulfate proteoglycan binding // inferred from electronic annotation	0.0183729	0.0235134	0.893064	-1.11974	5 mM down vs 1 mM	8.36916	0.0734762	0.0263382	1
14096	204641_at	4751	NEK2	NIMA (never in mitosis gene a)-related kinase 2	NM_002497	0000070 // mitotic sister chromatid segregation // inferred from electronic annotation	0000775 // chromosome, centromeric region // inferred from electronic annotation /// 00	0000166 // nucleotide binding // inferred from electronic annotation /// 0004672 // pro	0.0459528	0.0175488	0.893171	-1.11961	5 mM down vs 1 mM	5.37563	0.0406555	0.0226888	1
39754	230492_s_at	56261	GPCPD1	glycerophosphocholine phosphodiesterase GDE1 homolog (S. cerevisiae)	NM_019593	0005975 // carbohydrate metabolic process // inferred from electronic annotation /// 00	---	0003824 // catalytic activity // inferred from electronic annotation /// 0008081 // pho	0.0517679	0.0334568	0.893242	-1.11952	5 mM down vs 1 mM	5.04948	0.0532844	0.0316574	1
11837	202381_at	8754	ADAM9	ADAM metallopeptidase domain 9	NM_003816 /// NR_027638 /// NR_027639 /// NR_027878	0000186 // activation of MAPKK activity // inferred from direct assay /// 0006508 // pr	0005576 // extracellular region // inferred from electronic annotation /// 0005615 // e	0004222 // metalloendopeptidase activity // inferred from direct assay /// 0004222 // m	0.0155451	0.00547124	0.893246	-1.11951	5 mM down vs 1 mM	9.02052	0.0400293	0.0133127	1
40597	231335_at	245802	MS4A6E	membrane-spanning 4-domains, subfamily A, member 6E	NM_139249	---	0016020 // membrane // inferred from electronic annotation /// 0016021 // integral to m	0004872 // receptor activity // inferred from electronic annotation	0.0306713	0.0116267	0.89329	-1.11946	5 mM down vs 1 mM	6.58394	0.0408194	0.0185995	1
10473	201017_at	1964	EIF1AX	eukaryotic translation initiation factor 1A, X-linked	NM_001412	0006412 // translation // inferred from electronic annotation /// 0006413 // translatio	0005737 // cytoplasm // inferred from direct assay /// 0005829 // cytosol // not record	0003723 // RNA binding // inferred from electronic annotation /// 0003743 // translatio	0.0789107	0.0307313	0.893412	-1.1193	5 mM down vs 1 mM	3.99427	0.0401059	0.0301226	1
14280	204825_at	9833	MELK	maternal embryonic leucine zipper kinase	NM_014791	0006468 // protein phosphorylation // inferred from electronic annotation	0005737 // cytoplasm // inferred from electronic annotation	0000166 // nucleotide binding // inferred from electronic annotation /// 0004672 // pro	0.00223125	0.00175936	0.893477	-1.11922	5 mM down vs 1 mM	19.9582	0.0554197	0.00833035	1
28301	219009_at	60686	C14orf93	chromosome 14 open reading frame 93	NM_001130706 /// NM_001130708 /// NM_021944	---	0005576 // extracellular region // inferred from electronic annotation	---	0.0748762	0.0483543	0.893574	-1.1191	5 mM down vs 1 mM	4.11771	0.0532948	0.0388285	1
29219	219927_at	100507758 /// 51077	FCF1 /// LOC100507758	FCF1 small subunit (SSU) processome component homolog (S. cerevisiae) /// rRNA-processi	NM_015962 /// XM_003119570 /// XM_003119571 /// XM_003119572 /// XM_003119573 /// XM_00	0006364 // rRNA processing // inferred from electronic annotation /// 0042254 // riboso	0005634 // nucleus // inferred from electronic annotation /// 0005730 // nucleolus // i	---	0.0643355	0.0337863	0.893625	-1.11904	5 mM down vs 1 mM	4.48694	0.0472433	0.0315872	1
26947	217654_at	8837	CFLAR	CASP8 and FADD-like apoptosis regulator	NM_001127183 /// NM_001127184 /// NM_003879	0006508 // proteolysis // inferred from electronic annotation /// 0006915 // apoptosis	---	0004197 // cysteine-type endopeptidase activity // inferred from electronic annotation	0.0101779	0.0349892	0.89373	-1.11891	5 mM down vs 1 mM	10.8432	0.116156	0.032137	1
28047	218755_at	10112	KIF20A	kinesin family member 20A	NM_005733	0006810 // transport // inferred from electronic annotation /// 0007018 // microtubule-	0005654 // nucleoplasm // not recorded /// 0005794 // Golgi apparatus // inferred from	0000166 // nucleotide binding // inferred from electronic annotation /// 0003774 // mot	0.00799194	0.00283597	0.893734	-1.1189	5 mM down vs 1 mM	12.005	0.0401328	0.010029	1
50082	240825_at	---	---	---	---	---	---	---	0.0597712	0.0226824	0.89387	-1.11873	5 mM down vs 1 mM	4.67286	0.0396348	0.0254457	1
12236	202780_at	5019	OXCT1	3-oxoacid CoA transferase 1	NM_000436	0008152 // metabolic process // inferred from electronic annotation /// 0046950 // cell	0005739 // mitochondrion // inferred from direct assay /// 0005739 // mitochondrion //	0008260 // 3-oxoacid CoA-transferase activity // not recorded /// 0008260 // 3-oxoacid	0.0980193	0.0444115	0.894025	-1.11854	5 mM down vs 1 mM	3.50655	0.0427742	0.0365951	1
39184	229922_at	114787	GPRIN1	G protein regulated inducer of neurite outgrowth 1	NM_052899	0031175 // neuron projection development // inferred from electronic annotation	0005886 // plasma membrane // inferred from electronic annotation /// 0016020 // membra	0051219 // phosphoprotein binding // inferred from electronic annotation	0.0255927	0.00933141	0.894075	-1.11847	5 mM down vs 1 mM	7.18004	0.0396265	0.016557	1
22444	213133_s_at	100329108 /// 2653	GCSH /// LOC100329108	glycine cleavage system protein H (aminomethyl carrier) /// glycine cleavage system pro	NM_004483 /// NR_033247 /// NR_033249	0006546 // glycine catabolic process // traceable author statement /// 0006546 // glyci	0005739 // mitochondrion // inferred from electronic annotation /// 0005739 // mitochon	0004047 // aminomethyltransferase activity // inferred from electronic annotation /// 0	0.0753698	0.0292285	0.894147	-1.11838	5 mM down vs 1 mM	4.10213	0.0395102	0.0288949	1
11721	202265_at	648	BMI1	BMI1 polycomb ring finger oncogene	NM_005180	0006350 // transcription // inferred from electronic annotation /// 0007379 // segment	0000151 // ubiquitin ligase complex // inferred from direct assay /// 0005634 // nucleu	0005515 // protein binding // inferred from electronic annotation /// 0008270 // zinc i	0.0514618	0.0191185	0.894186	-1.11834	5 mM down vs 1 mM	5.0654	0.0391671	0.0231968	1
47030	237773_at	---	---	---	---	---	---	---	0.047907	0.0184964	0.89428	-1.11822	5 mM down vs 1 mM	5.26016	0.0399354	0.0227762	1
10255	200799_at	3303	HSPA1A	heat shock 70kDa protein 1A	NM_005345	0006402 // mRNA catabolic process // inferred from direct assay /// 0006916 // anti-apo	0005634 // nucleus // inferred from direct assay /// 0005737 // cytoplasm // inferred f	0000166 // nucleotide binding // inferred from electronic annotation /// 0005515 // pro	0.031102	0.016084	0.894333	-1.11815	5 mM down vs 1 mM	6.53949	0.0463135	0.0212464	1
12411	202954_at	11065	UBE2C	ubiquitin-conjugating enzyme E2C	NM_007019 /// NM_181799 /// NM_181800 /// NM_181801 /// NM_181802 /// NM_181803	0006511 // ubiquitin-dependent protein catabolic process // inferred from direct assay	0005654 // nucleoplasm // not recorded /// 0005680 // anaphase-promoting complex // inf	0000166 // nucleotide binding // inferred from electronic annotation /// 0004842 // ubi	0.0800761	0.0342882	0.894332	-1.11815	5 mM down vs 1 mM	3.96018	0.0414487	0.0313991	1
39866	230604_at	---	---	---	---	---	---	---	0.116453	0.0463696	0.894595	-1.11782	5 mM down vs 1 mM	3.14333	0.038882	0.037109	1
10893	201437_s_at	1977	EIF4E	eukaryotic translation initiation factor 4E	NM_001130678 /// NM_001130679 /// NM_001968	0000082 // G1/S transition of mitotic cell cycle // inferred from mutant phenotype ///	0005737 // cytoplasm // inferred from electronic annotation /// 0005829 // cytosol // n	0000339 // RNA cap binding // traceable author statement /// 0003723 // RNA binding //	0.0483671	0.021037	0.894629	-1.11778	5 mM down vs 1 mM	5.23388	0.0420819	0.0241209	1
34785	225520_at	25902	MTHFD1L	methylenetetrahydrofolate dehydrogenase (NADP+ dependent) 1-like	NM_015440	0006730 // one-carbon metabolic process // inferred from electronic annotation /// 0006	0005739 // mitochondrion // inferred from direct assay /// 0005739 // mitochondrion //	0000166 // nucleotide binding // inferred from electronic annotation /// 0003824 // cat	0.0643116	0.0284244	0.895017	-1.1173	5 mM down vs 1 mM	4.48787	0.0418492	0.0279749	1
394	1552797_s_at	150696	PROM2	prominin 2	NM_001165977 /// NM_001165978 /// NM_144707	---	0005886 // plasma membrane // inferred from electronic annotation /// 0005929 // cilium	---	0.0149186	0.0318359	0.895093	-1.1172	5 mM down vs 1 mM	9.18649	0.0909149	0.0296898	1
39897	230635_at	55000	TUG1	taurine upregulated 1 (non-protein coding)	NR_002323	---	---	---	0.00282706	0.00963644	0.895277	-1.11697	5 mM down vs 1 mM	18.2166	0.0995775	0.0163989	1
36899	227637_at	7024	TFCP2	transcription factor CP2	NM_001173452 /// NM_001173453 /// NM_005653	0006350 // transcription // inferred from electronic annotation /// 0006357 // regulati	0005634 // nucleus // inferred from electronic annotation	0003677 // DNA binding // inferred from electronic annotation /// 0003677 // DNA bindin	0.0801153	0.0334971	0.89542	-1.11679	5 mM down vs 1 mM	3.95904	0.0400211	0.0303264	1
1754	1554678_s_at	9987	HNRPDL	heterogeneous nuclear ribonucleoprotein D-like	NM_031372 /// NR_003249	0006350 // transcription // inferred from electronic annotation /// 0006396 // RNA proc	0005634 // nucleus // inferred from electronic annotation /// 0005634 // nucleus // tra	0000166 // nucleotide binding // inferred from electronic annotation /// 0003676 // nuc	0.0879973	0.0378602	0.895592	-1.11658	5 mM down vs 1 mM	3.74473	0.0403857	0.032354	1
10135	200679_x_at	3146	HMGB1	high-mobility group box 1	NM_002128	0000122 // negative regulation of transcription from RNA polymerase II promoter // infe	0000793 // condensed chromosome // inferred from direct assay /// 0005615 // extracellu	0003677 // DNA binding // inferred from electronic annotation /// 0003684 // damaged DN	0.00683646	0.00427042	0.895667	-1.11649	5 mM down vs 1 mM	12.8068	0.0487492	0.0114195	1
13444	203989_x_at	2149	F2R	coagulation factor II (thrombin) receptor	NM_001992	0000186 // activation of MAPKK activity // inferred from electronic annotation /// 0002	0005794 // Golgi apparatus // traceable author statement /// 0005886 // plasma membrane	0004871 // signal transducer activity // inferred from electronic annotation /// 000487	0.112679	0.0451651	0.895841	-1.11627	5 mM down vs 1 mM	3.21117	0.0381392	0.0356312	1
18506	209084_s_at	9364	RAB28	RAB28, member RAS oncogene family	NM_001017979 /// NM_001159601 /// NM_004249	0006260 // DNA replication // inferred from electronic annotation /// 0006261 // DNA-de	0005622 // intracellular // inferred from electronic annotation /// 0005634 // nucleus	0000166 // nucleotide binding // inferred from electronic annotation /// 0003677 // DNA	0.0705528	0.0274143	0.895922	-1.11617	5 mM down vs 1 mM	4.26022	0.0382638	0.0269449	1
53424	244166_at	8862	APLN	Apelin	NM_017413	0006955 // immune response // traceable author statement /// 0007165 // signal transduc	0005576 // extracellular region // not recorded /// 0005576 // extracellular region //	0005102 // receptor binding // traceable author statement /// 0005179 // hormone activi	0.0812947	0.0330868	0.895964	-1.11612	5 mM down vs 1 mM	3.92522	0.0389795	0.0297915	1
47471	238214_at	100130742	LRRC69	leucine rich repeat containing 69	NM_001129890	---	---	0005515 // protein binding // inferred from electronic annotation	0.0321294	0.0121863	0.895987	-1.11609	5 mM down vs 1 mM	6.4367	0.0386389	0.0180087	1
38328	229066_at	---	---	---	---	---	---	---	0.0384502	0.0251712	0.896045	-1.11602	5 mM down vs 1 mM	5.88836	0.0504438	0.0257001	1
14214	204759_at	1102	RCBTB2	regulator of chromosome condensation (RCC1) and BTB (POZ) domain containing protein 2	NM_001268	---	---	0005087 // Ran guanyl-nucleotide exchange factor activity // traceable author statement	0.0159604	0.00750532	0.896076	-1.11598	5 mM down vs 1 mM	8.91534	0.0428789	0.0144287	1
17587	208152_s_at	9188	DDX21	DEAD (Asp-Glu-Ala-Asp) box polypeptide 21	NM_004728	---	0005634 // nucleus // inferred from electronic annotation /// 0005730 // nucleolus // i	0000166 // nucleotide binding // inferred from electronic annotation /// 0003676 // nuc	0.00563594	0.00190209	0.896113	-1.11593	5 mM down vs 1 mM	13.8577	0.0376335	0.00814712	1
54603	81737_at	---	---	---	---	---	---	---	0.00610121	0.00434174	0.896117	-1.11593	5 mM down vs 1 mM	13.4178	0.0509628	0.0113944	1
19381	209967_s_at	1390	CREM	cAMP responsive element modulator	NM_001881 /// NM_181571 /// NM_182717 /// NM_182718 /// NM_182719 /// NM_182720 /// NM_	0006006 // glucose metabolic process // inferred from electronic annotation /// 0006350	0005634 // nucleus // non-traceable author statement /// 0005634 // nucleus // inferred	0003677 // DNA binding // non-traceable author statement /// 0003677 // DNA binding //	0.0160886	0.0116532	0.896179	-1.11585	5 mM down vs 1 mM	8.88363	0.0520251	0.0175689	1
21866	212553_at	23248	RPRD2	regulation of nuclear pre-mRNA domain containing 2	NM_015203	---	---	0005515 // protein binding // inferred from physical interaction	0.0336454	0.0189189	0.896275	-1.11573	5 mM down vs 1 mM	6.29279	0.0464056	0.0221233	1
4573	1559049_a_at	57597	BAHCC1	BAH domain and coiled-coil containing 1	NM_001080519	---	---	0003677 // DNA binding // inferred from electronic annotation	0.0414358	0.0239856	0.896292	-1.11571	5 mM down vs 1 mM	5.66954	0.0471307	0.0249389	1
10470	201014_s_at	10606	PAICS	phosphoribosylaminoimidazole carboxylase, phosphoribosylaminoimidazole succinocarboxami	NM_001079524 /// NM_001079525 /// NM_006452	0006164 // purine nucleotide biosynthetic process // inferred from electronic annotatio	---	0000166 // nucleotide binding // inferred from electronic annotation /// 0003824 // cat	0.010216	0.00545936	0.896569	-1.11536	5 mM down vs 1 mM	10.8259	0.0448906	0.0124397	1
36729	227466_at	285550	FAM200B	family with sequence similarity 200, member B	NM_001145191	---	---	0003676 // nucleic acid binding // inferred from electronic annotation	0.0145006	0.00523213	0.896632	-1.11528	5 mM down vs 1 mM	9.30247	0.0378309	0.0122003	1
32916	223632_s_at	63827	BCAN	brevican	NM_021948 /// NM_198427	0007155 // cell adhesion // inferred from electronic annotation /// 0021766 // hippocam	0005576 // extracellular region // inferred from electronic annotation /// 0005578 // p	0005488 // binding // inferred from electronic annotation /// 0005529 // sugar binding	0.0502706	0.0318305	0.897057	-1.11476	5 mM down vs 1 mM	5.12862	0.0487638	0.0285245	1
20383	211009_s_at	10778	ZNF271	zinc finger protein 271	NR_024565 /// NR_024566	0006350 // transcription // inferred from electronic annotation /// 0045449 // regulati	0005622 // intracellular // inferred from electronic annotation /// 0005634 // nucleus	0003676 // nucleic acid binding // inferred from electronic annotation /// 0003677 // D	0.00588198	0.00200135	0.89706	-1.11475	5 mM down vs 1 mM	13.6193	0.0370154	0.00815357	1
39645	230383_x_at	---	---	---	---	---	---	---	0.0617647	0.0298255	0.897062	-1.11475	5 mM down vs 1 mM	4.58941	0.0421235	0.0275352	1
4071	1558123_at	255031	FLJ35390	hypothetical LOC255031	NR_015401 /// NR_024416	---	---	---	0.0616571	0.0371788	0.897305	-1.11445	5 mM down vs 1 mM	4.59382	0.0473539	0.0309245	1
37387	228125_at	100101467	ZSCAN30	zinc finger and SCAN domain containing 30	NM_001112734 /// NM_001166012	0006350 // transcription // inferred from electronic annotation /// 0006355 // regulati	0005622 // intracellular // inferred from electronic annotation /// 0005634 // nucleus	0003676 // nucleic acid binding // inferred from electronic annotation /// 0003677 // D	0.0751454	0.0481946	0.897358	-1.11438	5 mM down vs 1 mM	4.1092	0.0491681	0.0358961	1
30881	221591_s_at	54478	FAM64A	family with sequence similarity 64, member A	NM_001195228 /// NM_019013	---	0005730 // nucleolus // inferred from direct assay	0005515 // protein binding // inferred from physical interaction	0.104711	0.0428566	0.897482	-1.11423	5 mM down vs 1 mM	3.36489	0.0374808	0.0334163	1
42515	233255_s_at	54841	BIVM	basic, immunoglobulin-like variable motif containing	NM_001159596 /// NM_017693	---	0005634 // nucleus // inferred from electronic annotation /// 0005737 // cytoplasm // i	---	0.0180994	0.0063567	0.89752	-1.11418	5 mM down vs 1 mM	8.42615	0.0365865	0.0130261	1
32515	223230_at	84950	PRPF38A	PRP38 pre-mRNA processing factor 38 (yeast) domain containing A	NM_032864	0006397 // mRNA processing // inferred from electronic annotation /// 0008380 // RNA sp	0005634 // nucleus // inferred from electronic annotation /// 0005681 // spliceosomal c	---	0.0240447	0.00850485	0.897667	-1.114	5 mM down vs 1 mM	7.39397	0.0363872	0.0147636	1
34132	224866_at	84188	FAR1	fatty acyl CoA reductase 1	NM_032228	0006629 // lipid metabolic process // inferred from electronic annotation /// 0008152 /	0005777 // peroxisome // inferred from electronic annotation /// 0005778 // peroxisomal	0003824 // catalytic activity // inferred from electronic annotation /// 0005488 // bin	0.0230102	0.0302467	0.897807	-1.11383	5 mM down vs 1 mM	7.54746	0.0687358	0.0273214	1
4317	1558620_at	285268	ZNF621	zinc finger protein 621	NM_001098414 /// NM_198484	0006350 // transcription // inferred from electronic annotation /// 0006355 // regulati	0005622 // intracellular // inferred from electronic annotation /// 0005634 // nucleus	0003676 // nucleic acid binding // inferred from electronic annotation /// 0003677 // D	0.0331997	0.0135257	0.897901	-1.11371	5 mM down vs 1 mM	6.33419	0.0383968	0.0181855	1
14154	204699_s_at	27042	C1orf107	chromosome 1 open reading frame 107	NM_014388	0007275 // multicellular organismal development // inferred from electronic annotation	0005634 // nucleus // inferred from electronic annotation	---	0.101859	0.0420055	0.897992	-1.1136	5 mM down vs 1 mM	3.42375	0.0373014	0.0326847	1
19527	210115_at	116832	RPL39L	ribosomal protein L39-like	NM_052969	0006412 // translation // inferred from electronic annotation /// 0007283 // spermatoge	0005622 // intracellular // inferred from electronic annotation /// 0005840 // ribosome	0003735 // structural constituent of ribosome // inferred from electronic annotation	0.0535316	0.0203595	0.898034	-1.11354	5 mM down vs 1 mM	4.96009	0.036597	0.0221349	1
22647	213338_at	25907	TMEM158	transmembrane protein 158 (gene/pseudogene)	NM_015444	---	0016020 // membrane // inferred from electronic annotation /// 0016021 // integral to m	---	0.0458227	0.02331	0.898062	-1.11351	5 mM down vs 1 mM	5.38354	0.0425248	0.0236971	1
26627	217334_at	442186	OR2J3	olfactory receptor, family 2, subfamily J, member 3	NM_001005216	0007165 // signal transduction // inferred from electronic annotation /// 0007186 // G-	0005886 // plasma membrane // inferred from electronic annotation /// 0016020 // membra	0004871 // signal transducer activity // inferred from electronic annotation /// 000487	0.0264393	0.0376406	0.898113	-1.11345	5 mM down vs 1 mM	7.0702	0.0721749	0.030625	1
31348	222060_at	90133	KRT8P12	keratin 8 pseudogene 12	---	---	---	---	0.0248038	0.0110332	0.898246	-1.11328	5 mM down vs 1 mM	7.28684	0.0398771	0.0164175	1
35785	226521_s_at	84142	FAM175A	family with sequence similarity 175, member A	NM_139076	0006281 // DNA repair // inferred from electronic annotation /// 0006302 // double-stra	0005622 // intracellular // inferred from electronic annotation /// 0005634 // nucleus	0003735 // structural constituent of ribosome // inferred from electronic annotation //	0.0264552	0.0155531	0.898245	-1.11328	5 mM down vs 1 mM	7.06818	0.0454773	0.0193023	1
19955	210559_s_at	983	CDK1	cyclin-dependent kinase 1	NM_001170406 /// NM_001170407 /// NM_001786 /// NM_033379	0000278 // mitotic cell cycle // inferred from electronic annotation /// 0006461 // pro	0005634 // nucleus // inferred from direct assay /// 0005634 // nucleus // inferred fro	0000166 // nucleotide binding // inferred from electronic annotation /// 0004672 // pro	0.125071	0.0499627	0.898439	-1.11304	5 mM down vs 1 mM	2.99886	0.035855	0.0358686	1
33998	224731_at	3146	HMGB1	high-mobility group box 1	NM_002128	0000122 // negative regulation of transcription from RNA polymerase II promoter // infe	0000793 // condensed chromosome // inferred from direct assay /// 0005615 // extracellu	0003677 // DNA binding // inferred from electronic annotation /// 0003684 // damaged DN	0.0953578	0.049248	0.898452	-1.11303	5 mM down vs 1 mM	3.56653	0.0422625	0.0355493	1
33877	224610_at	23642	SNHG1	small nucleolar RNA host gene 1 (non-protein coding)	NR_003098	---	---	---	0.124454	0.0496085	0.898528	-1.11293	5 mM down vs 1 mM	3.00876	0.0357534	0.0356493	1
18936	209515_s_at	5873	RAB27A	RAB27A, member RAS oncogene family	NM_004580 /// NM_183234 /// NM_183235 /// NM_183236	0006605 // protein targeting // inferred from electronic annotation /// 0006887 // exoc	0005764 // lysosome // inferred from direct assay /// 0005764 // lysosome // inferred f	0000166 // nucleotide binding // inferred from electronic annotation /// 0003924 // GTP	0.103107	0.0473217	0.898651	-1.11278	5 mM down vs 1 mM	3.39771	0.0391526	0.0345697	1
18225	208802_at	6731	SRP72	signal recognition particle 72kDa	NM_006947	0006468 // protein phosphorylation // traceable author statement /// 0006614 // SRP-dep	0005730 // nucleolus // inferred from direct assay /// 0005737 // cytoplasm // inferred	0004871 // signal transducer activity // non-traceable author statement /// 0005047 //	0.081631	0.0331982	0.89868	-1.11274	5 mM down vs 1 mM	3.9157	0.0368401	0.0282249	1
30380	221089_at	50508	NOX3	NADPH oxidase 3	NM_015718	0001659 // temperature homeostasis // inferred from electronic annotation /// 0009590 /	0005737 // cytoplasm // inferred from electronic annotation /// 0016020 // membrane //	0005506 // iron ion binding // inferred from electronic annotation /// 0005515 // prote	0.0410955	0.0168274	0.898748	-1.11266	5 mM down vs 1 mM	5.6934	0.0376629	0.0198456	1
42765	233506_at	---	---	---	---	---	---	---	0.111573	0.0452931	0.89886	-1.11252	5 mM down vs 1 mM	3.23163	0.0361298	0.0335401	1
11353	201897_s_at	1163	CKS1B	CDC28 protein kinase regulatory subunit 1B	NM_001826 /// NR_024163	0000079 // regulation of cyclin-dependent protein kinase activity // traceable author s	0005654 // nucleoplasm // not recorded	0005515 // protein binding // inferred from physical interaction /// 0016301 // kinase	0.0769275	0.0481475	0.898907	-1.11246	5 mM down vs 1 mM	4.05387	0.0469459	0.0347415	1
13025	203570_at	4016	LOXL1	lysyl oxidase-like 1	NM_005576	0018277 // protein deamination // traceable author statement /// 0055114 // oxidation r	0005576 // extracellular region // traceable author statement /// 0005576 // extracellu	0005507 // copper ion binding // inferred from electronic annotation /// 0005515 // pro	0.109744	0.0462735	0.89892	-1.11245	5 mM down vs 1 mM	3.26606	0.0369321	0.0339236	1
12122	202666_s_at	86	ACTL6A	actin-like 6A	NM_004301 /// NM_177989 /// NM_178042	0006338 // chromatin remodeling // inferred from electronic annotation /// 0006338 // c	0005634 // nucleus // inferred from electronic annotation /// 0005886 // plasma membran	0003682 // chromatin binding // inferred from electronic annotation /// 0003682 // chro	0.0214142	0.0125491	0.89895	-1.11241	5 mM down vs 1 mM	7.80324	0.0446764	0.0171761	1
21849	212536_at	23200	ATP11B	ATPase, class VI, type 11B	NM_014616	0006754 // ATP biosynthetic process // inferred from electronic annotation /// 0006811	0005637 // nuclear inner membrane // non-traceable author statement /// 0016020 // memb	0000166 // nucleotide binding // inferred from electronic annotation /// 0000287 // mag	0.0626054	0.0335368	0.899399	-1.11185	5 mM down vs 1 mM	4.55528	0.0424536	0.0279589	1
22772	213463_s_at	317662	FAM149B1	family with sequence similarity 149, member B1	NM_173348	---	---	---	0.106477	0.0419066	0.89943	-1.11182	5 mM down vs 1 mM	3.3295	0.0351557	0.0316766	1
22149	212836_at	10714	POLD3	polymerase (DNA-directed), delta 3, accessory subunit	NM_006591	0000731 // DNA synthesis involved in DNA repair // non-traceable author statement /// 0	0005634 // nucleus // inferred from electronic annotation /// 0005654 // nucleoplasm //	0003887 // DNA-directed DNA polymerase activity // non-traceable author statement /// 0	0.0320486	0.0167874	0.89946	-1.11178	5 mM down vs 1 mM	6.44463	0.0419536	0.0195295	1
33433	224151_s_at	50808	AK3	adenylate kinase 3	NM_016282	0006139 // nucleobase, nucleoside, nucleotide and nucleic acid metabolic process // inf	0005737 // cytoplasm // inferred from electronic annotation /// 0005739 // mitochondrio	0000166 // nucleotide binding // inferred from electronic annotation /// 0004017 // ade	0.0254468	0.00926541	0.899527	-1.1117	5 mM down vs 1 mM	7.19945	0.0354218	0.0147602	1
43877	234620_at	147804 /// 7170	LOC147804 /// TPM3	tropomyosin 3 pseudogene /// tropomyosin 3	NM_001043351 /// NM_001043352 /// NM_001043353 /// NM_152263 /// NM_153649 /// NR_00314	0006928 // cellular component movement // traceable author statement /// 0006936 // mus	0001725 // stress fiber // inferred from direct assay /// 0002102 // podosome // inferr	0003779 // actin binding // inferred from electronic annotation /// 0005515 // protein	0.0346669	0.0131586	0.899716	-1.11146	5 mM down vs 1 mM	6.2006	0.0357231	0.0172837	1
37870	228608_at	259232	NALCN	sodium leak channel, non-selective	NM_052867	0006810 // transport // inferred from electronic annotation /// 0006811 // ion transpor	0016020 // membrane // inferred from electronic annotation /// 0016021 // integral to m	0005216 // ion channel activity // inferred from electronic annotation /// 0005244 // v	0.00137665	0.0100671	0.899753	-1.11142	5 mM down vs 1 mM	23.9679	0.121869	0.015254	1
41938	232676_x_at	50804	MYEF2	myelin expression factor 2	NM_016132	0006350 // transcription // inferred from electronic annotation /// 0006366 // transcri	0005634 // nucleus // inferred from direct assay /// 0005634 // nucleus // inferred fro	0000166 // nucleotide binding // inferred from electronic annotation /// 0003676 // nuc	0.00106538	0.000833257	0.899797	-1.11136	5 mM down vs 1 mM	26.3734	0.0482404	0.0054874	1
46617	237360_at	140625	ACTRT2	actin-related protein T2	NM_080431	---	0005737 // cytoplasm // inferred from direct assay /// 0005737 // cytoplasm // inferred	0005515 // protein binding // inferred from electronic annotation	0.0774533	0.0389353	0.899878	-1.11126	5 mM down vs 1 mM	4.03787	0.0404947	0.0300862	1
8594	1567079_at	54982	CLN6	ceroid-lipofuscinosis, neuronal 6, late infantile, variant	NM_017882	0001573 // ganglioside metabolic process // inferred from mutant phenotype /// 0007040	0005783 // endoplasmic reticulum // inferred from direct assay /// 0005783 // endoplasm	0042803 // protein homodimerization activity // inferred from direct assay	0.0520322	0.0274662	0.900041	-1.11106	5 mM down vs 1 mM	5.03583	0.0415749	0.0247675	1
20314	210939_s_at	2911	GRM1	glutamate receptor, metabotropic 1	NM_000838 /// NM_001114329	0000186 // activation of MAPKK activity // inferred from electronic annotation /// 0000	0005634 // nucleus // inferred from electronic annotation /// 0005792 // microsome // i	0004871 // signal transducer activity // inferred from electronic annotation /// 000487	0.0223968	0.0343069	0.900045	-1.11105	5 mM down vs 1 mM	7.64289	0.0711522	0.0279288	1
8684	1567559_s_at	285852	TREML4	triggering receptor expressed on myeloid cells-like 4	NM_198153	---	0005576 // extracellular region // inferred from electronic annotation	---	0.111369	0.0475125	0.900077	-1.11102	5 mM down vs 1 mM	3.23543	0.0362712	0.0336319	1
39268	230006_s_at	258010	SVIP	small VCP/p97-interacting protein	NM_148893	---	0000139 // Golgi membrane // inferred from electronic annotation /// 0005783 // endopla	---	0.0883809	0.0434122	0.900351	-1.11068	5 mM down vs 1 mM	3.73496	0.0394782	0.0317097	1
36970	227708_at	1915	EEF1A1	eukaryotic translation elongation factor 1 alpha 1	NM_001402	0006412 // translation // inferred from electronic annotation /// 0006414 // translatio	0005737 // cytoplasm // traceable author statement /// 0005737 // cytoplasm // inferred	0000166 // nucleotide binding // inferred from electronic annotation /// 0003746 // tra	0.061613	0.0256752	0.900455	-1.11055	5 mM down vs 1 mM	4.59563	0.0362998	0.0236963	1
31113	221825_at	90806	ANGEL2	angel homolog 2 (Drosophila)	NM_144567	---	---	---	0.0381408	0.0232042	0.90056	-1.11042	5 mM down vs 1 mM	5.91233	0.0442156	0.0224356	1
37826	228564_at	375295	LOC375295	hypothetical LOC375295	XR_108435 /// XR_112440 /// XR_113408	---	---	---	0.0150456	0.00525452	0.900664	-1.11029	5 mM down vs 1 mM	9.15209	0.0342834	0.0112379	1
19514	210102_at	4013	VWA5A	von Willebrand factor A domain containing 5A	NM_001130142 /// NM_014622 /// NM_198315	---	---	---	0.00738026	0.00401587	0.900858	-1.11005	5 mM down vs 1 mM	12.4086	0.0413334	0.00999305	1
54315	38158_at	9700	ESPL1	extra spindle pole bodies homolog 1 (S. cerevisiae)	NM_012291	0000070 // mitotic sister chromatid segregation // inferred from mutant phenotype /// 0	0005634 // nucleus // inferred from electronic annotation /// 0005737 // cytoplasm // i	0003824 // catalytic activity // non-traceable author statement /// 0005515 // protein	0.0150417	0.0127245	0.900966	-1.10992	5 mM down vs 1 mM	9.15315	0.0505524	0.0165688	1
27463	218170_at	51015	ISOC1	isochorismatase domain containing 1	NM_016048	0008152 // metabolic process // inferred from electronic annotation	0005777 // peroxisome // inferred from sequence or structural similarity /// 0005777 //	0003824 // catalytic activity // inferred from electronic annotation	0.0849605	0.0347316	0.900984	-1.1099	5 mM down vs 1 mM	3.82415	0.0351382	0.0275655	1
31075	221787_at	387263	C6orf120	chromosome 6 open reading frame 120	NM_001029863	---	0005576 // extracellular region // inferred from electronic annotation	---	0.106106	0.0421979	0.901118	-1.10973	5 mM down vs 1 mM	3.33688	0.034134	0.0306879	1
39136	229874_x_at	---	---	---	---	---	---	---	0.0924422	0.0462742	0.901195	-1.10964	5 mM down vs 1 mM	3.63485	0.0391759	0.0323336	1
20187	210799_at	3351	HTR1B	5-hydroxytryptamine (serotonin) receptor 1B	NM_000863	0007165 // signal transduction // inferred from electronic annotation /// 0007186 // G-	0005886 // plasma membrane // not recorded /// 0005886 // plasma membrane // inferred f	0004871 // signal transducer activity // inferred from electronic annotation /// 000487	0.0814607	0.0357142	0.901371	-1.10942	5 mM down vs 1 mM	3.92052	0.0362858	0.0277661	1
12433	202976_s_at	22836	RHOBTB3	Rho-related BTB domain containing 3	NM_014899	0006810 // transport // inferred from electronic annotation /// 0042147 // retrograde t	0005794 // Golgi apparatus // inferred from electronic annotation	0000166 // nucleotide binding // inferred from electronic annotation /// 0005515 // pro	0.00634735	0.00273873	0.90151	-1.10925	5 mM down vs 1 mM	13.2028	0.0370647	0.008422	1
12636	203180_at	220	ALDH1A3	aldehyde dehydrogenase 1 family, member A3	NM_000693	0001822 // kidney development // inferred from electronic annotation /// 0002072 // opt	0005737 // cytoplasm // inferred from direct assay /// 0005737 // cytoplasm // inferred	0004029 // aldehyde dehydrogenase (NAD) activity // inferred from electronic annotation	0.0112045	0.00470706	0.901568	-1.10918	5 mM down vs 1 mM	10.4068	0.0364958	0.0105208	1
24897	215596_s_at	26046	LTN1	listerin E3 ubiquitin protein ligase 1	NM_015565	---	---	0005488 // binding // inferred from electronic annotation /// 0005515 // protein bindin	0.116987	0.0467798	0.901587	-1.10916	5 mM down vs 1 mM	3.13398	0.0337119	0.0322707	1
11329	201873_s_at	6059	ABCE1	ATP-binding cassette, sub-family E (OABP), member 1	NM_001040876 /// NM_002940	0006401 // RNA catabolic process // traceable author statement /// 0009615 // response	0005737 // cytoplasm // inferred from direct assay /// 0005737 // cytoplasm // inferred	0000166 // nucleotide binding // inferred from electronic annotation /// 0005524 // ATP	0.0523979	0.0225459	0.901609	-1.10913	5 mM down vs 1 mM	5.01709	0.0361546	0.0216188	1
24795	215494_at	---	---	---	---	---	---	---	0.11181	0.0444775	0.901639	-1.10909	5 mM down vs 1 mM	3.22722	0.033661	0.031291	1
26508	217213_at	6530	SLC6A2	solute carrier family 6 (neurotransmitter transporter, noradrenalin), member 2	NM_001043 /// NM_001172501 /// NM_001172502 /// NM_001172504	0006810 // transport // traceable author statement /// 0006810 // transport // inferred	0005624 // membrane fraction // traceable author statement /// 0005887 // integral to p	0005328 // neurotransmitter:sodium symporter activity // inferred from electronic annot	0.0637288	0.0336887	0.901754	-1.10895	5 mM down vs 1 mM	4.51063	0.0400896	0.0266635	1
48546	239289_x_at	22909	FAN1	FANCD2/FANCI-associated nuclease 1	NM_001146094 /// NM_001146095 /// NM_001146096 /// NM_014967	0000724 // double-strand break repair via homologous recombination // inferred from mut	0005634 // nucleus // inferred from direct assay /// 0005634 // nucleus // inferred fro	0000287 // magnesium ion binding // traceable author statement /// 0003677 // DNA bindi	0.0423315	0.0212504	0.901766	-1.10894	5 mM down vs 1 mM	5.60795	0.0390829	0.0209076	1
7201	1563420_at	100132596	XGPY2	Xg pseudogene, Y-linked 2	NR_003254	---	---	---	0.016574	0.0393193	0.901764	-1.10894	5 mM down vs 1 mM	8.76646	0.0849331	0.0290653	1
30479	221188_s_at	27141	CIDEB	cell death-inducing DFFA-like effector b	NM_014430	0006915 // apoptosis // inferred from electronic annotation /// 0006917 // induction of	0005622 // intracellular // inferred from electronic annotation /// 0005829 // cytosol	0005515 // protein binding // inferred from electronic annotation	0.107323	0.0423456	0.901879	-1.1088	5 mM down vs 1 mM	3.31283	0.0334085	0.0302538	1
38407	229145_at	119504	ANAPC16	anaphase promoting complex subunit 16	NM_173473	0007049 // cell cycle // inferred from electronic annotation /// 0007067 // mitosis //	0005634 // nucleus // inferred from electronic annotation /// 0005680 // anaphase-promo	---	0.0462861	0.0494579	0.901996	-1.10865	5 mM down vs 1 mM	5.35547	0.0590317	0.0330681	1
43011	233752_s_at	463	ZFHX3	zinc finger homeobox 3	NM_001164766 /// NM_006885	0000122 // negative regulation of transcription from RNA polymerase II promoter // infe	0005622 // intracellular // inferred from electronic annotation /// 0005634 // nucleus	0003676 // nucleic acid binding // inferred from electronic annotation /// 0003677 // D	0.0545527	0.0264803	0.902008	-1.10864	5 mM down vs 1 mM	4.91011	0.0381316	0.0232978	1
21560	212246_at	90411	MCFD2	multiple coagulation factor deficiency 2	NM_001171506 /// NM_001171507 /// NM_001171508 /// NM_001171509 /// NM_001171510 /// NM	0006810 // transport // inferred from electronic annotation /// 0015031 // protein tran	0005576 // extracellular region // inferred from electronic annotation /// 0005783 // e	0005509 // calcium ion binding // inferred from electronic annotation	0.00697457	0.0275624	0.902089	-1.10854	5 mM down vs 1 mM	12.7018	0.100572	0.0237537	1
13598	204143_s_at	55556	ENOSF1	enolase superfamily member 1	NM_001126123 /// NM_017512 /// NM_202758	0008152 // metabolic process // inferred from electronic annotation /// 0009063 // cell	0005739 // mitochondrion // inferred from electronic annotation	0003824 // catalytic activity // inferred from electronic annotation /// 0016853 // iso	0.0412696	0.0388474	0.902118	-1.1085	5 mM down vs 1 mM	5.68116	0.0542515	0.0286481	1
20322	210947_s_at	4437	MSH3	mutS homolog 3 (E. coli)	NM_002439	0000710 // meiotic mismatch repair // inferred from sequence or structural similarity /	0000228 // nuclear chromosome // inferred from sequence or structural similarity /// 00	0000166 // nucleotide binding // inferred from electronic annotation /// 0000403 // Y-f	0.0135141	0.0227743	0.902261	-1.10833	5 mM down vs 1 mM	9.59483	0.0685328	0.021428	1
22561	213251_at	8467	SMARCA5	SWI/SNF related, matrix associated, actin dependent regulator of chromatin, subfamily a	NM_003601	0000183 // chromatin silencing at rDNA // inferred from electronic annotation /// 00063	0000793 // condensed chromosome // inferred from direct assay /// 0005634 // nucleus //	0000166 // nucleotide binding // inferred from electronic annotation /// 0003676 // nuc	0.087485	0.0353743	0.90238	-1.10818	5 mM down vs 1 mM	3.75787	0.0338549	0.0270271	1
1591	1554462_a_at	4189	DNAJB9	DnaJ (Hsp40) homolog, subfamily B, member 9	NM_012328	0006457 // protein folding // inferred from electronic annotation	0005634 // nucleus // inferred from electronic annotation /// 0005730 // nucleolus // i	0005515 // protein binding // inferred from physical interaction /// 0031072 // heat sh	0.0881955	0.0420117	0.902404	-1.10815	5 mM down vs 1 mM	3.73968	0.0371189	0.0297771	1
23463	214156_at	25924	MYRIP	myosin VIIA and Rab interacting protein	NM_015460	0006886 // intracellular protein transport // inferred from electronic annotation	0001750 // photoreceptor outer segment // inferred from electronic annotation /// 00057	0003779 // actin binding // inferred from electronic annotation /// 0005515 // protein	0.00526136	0.00677943	0.902715	-1.10777	5 mM down vs 1 mM	14.2487	0.0570152	0.0120043	1
4146	1558300_at	374786	EFCAB5	EF-hand calcium binding domain 5	NM_001145053 /// NM_198529 /// NR_026738	---	---	0005509 // calcium ion binding // inferred from electronic annotation	0.072661	0.0326891	0.902786	-1.10768	5 mM down vs 1 mM	4.18931	0.0358174	0.0256492	1
50763	241506_at	---	---	---	---	---	---	---	0.0570792	0.041347	0.902812	-1.10765	5 mM down vs 1 mM	4.79163	0.0467117	0.0292458	1
27395	218102_at	51071	DERA	deoxyribose-phosphate aldolase (putative)	NM_015954	0008152 // metabolic process // inferred from electronic annotation /// 0009264 // deox	0005737 // cytoplasm // inferred from electronic annotation	0003824 // catalytic activity // inferred from electronic annotation /// 0004139 // deo	0.0331919	0.0195248	0.902922	-1.10752	5 mM down vs 1 mM	6.33492	0.0412676	0.0195429	1
13015	203560_at	8836	GGH	gamma-glutamyl hydrolase (conjugase, folylpolygammaglutamyl hydrolase)	NM_003878	0006541 // glutamine metabolic process // inferred from electronic annotation /// 00100	0005576 // extracellular region // inferred from electronic annotation /// 0005615 // e	0003824 // catalytic activity // inferred from electronic annotation /// 0008238 // exo	0.0987653	0.0403812	0.903137	-1.10725	5 mM down vs 1 mM	3.49013	0.0333292	0.0286487	1
4421	1558787_a_at	10099	TSPAN3	Tetraspanin 3	NM_001168412 /// NM_005724 /// NM_198902	---	0016020 // membrane // inferred from electronic annotation /// 0016021 // integral to m	---	0.09257	0.0369323	0.903146	-1.10724	5 mM down vs 1 mM	3.6318	0.0329649	0.0272302	1
19204	209788_s_at	51752	ERAP1	endoplasmic reticulum aminopeptidase 1	NM_001040458 /// NM_001198541 /// NM_016442	0001525 // angiogenesis // traceable author statement /// 0006508 // proteolysis // inf	0005576 // extracellular region // inferred from direct assay /// 0005783 // endoplasmi	0004177 // aminopeptidase activity // inferred from direct assay /// 0004177 // aminope	0.0895428	0.0399311	0.903208	-1.10717	5 mM down vs 1 mM	3.7057	0.0351081	0.0284222	1
39555	230293_at	---	---	---	---	---	---	---	0.0468725	0.0257703	0.903287	-1.10707	5 mM down vs 1 mM	5.32048	0.039622	0.0223412	1
23715	214408_s_at	10737 /// 10740	RFPL1S /// RFPL3S	RFPL1 antisense RNA (non-protein coding) /// RFPL3 antisense RNA (non-protein coding)	NR_001450 /// NR_002596 /// NR_002727	---	---	---	0.096876	0.0417005	0.903418	-1.10691	5 mM down vs 1 mM	3.53205	0.0341484	0.0290045	1
33315	224033_at	---	---	---	---	---	---	---	0.0438369	0.0183661	0.903552	-1.10674	5 mM down vs 1 mM	5.50827	0.0343339	0.0186995	1
50147	240890_at	643733	LOC643733	caspase 4, apoptosis-related cysteine peptidase pseudogene	NR_034078 /// NR_034079	0006508 // proteolysis // inferred from electronic annotation /// 0006915 // apoptosis	---	0004197 // cysteine-type endopeptidase activity // inferred from electronic annotation	0.0318273	0.0122978	0.903604	-1.10668	5 mM down vs 1 mM	6.46646	0.0332054	0.015405	1
31028	221740_x_at	100506162	LOC100506162	hypothetical LOC100506162	XR_109390	---	---	---	0.0349088	0.012601	0.903662	-1.10661	5 mM down vs 1 mM	6.1793	0.0320536	0.0155617	1
41786	232524_x_at	29945	ANAPC4	anaphase promoting complex subunit 4	NM_013367	0000086 // G2/M transition of mitotic cell cycle // traceable author statement /// 0000	0005654 // nucleoplasm // not recorded /// 0005680 // anaphase-promoting complex // inf	0004842 // ubiquitin-protein ligase activity // traceable author statement	0.0758847	0.0290509	0.903696	-1.10657	5 mM down vs 1 mM	4.08603	0.032132	0.0235916	1
33921	224654_at	9188	DDX21	DEAD (Asp-Glu-Ala-Asp) box polypeptide 21	NM_004728	0006350 // transcription // inferred from electronic annotation /// 0006355 // regulati	0005622 // intracellular // inferred from electronic annotation /// 0005634 // nucleus	0000166 // nucleotide binding // inferred from electronic annotation /// 0003676 // nuc	0.00686727	0.0023256	0.903752	-1.1065	5 mM down vs 1 mM	12.7831	0.03201	0.00751223	1
10330	200874_s_at	10528	NOP56	NOP56 ribonucleoprotein homolog (yeast)	NM_006392 /// NR_027700	0006364 // rRNA processing // traceable author statement /// 0042254 // ribosome biogen	0005634 // nucleus // inferred from electronic annotation /// 0005730 // nucleolus // i	0003723 // RNA binding // traceable author statement /// 0005515 // protein binding //	0.0393035	0.0142704	0.903767	-1.10648	5 mM down vs 1 mM	5.82357	0.0319648	0.0164666	1
28994	219702_at	10761	PLAC1	placenta-specific 1	NM_021796	0001890 // placenta development // inferred from expression pattern /// 0001890 // plac	0005576 // extracellular region // inferred from electronic annotation	---	0.0882235	0.0406891	0.90378	-1.10646	5 mM down vs 1 mM	3.73896	0.0353619	0.028373	1
36232	226969_at	4548	MTR	5-methyltetrahydrofolate-homocysteine methyltransferase	NM_000254	0006479 // protein methylation // inferred from electronic annotation /// 0007399 // ne	0005622 // intracellular // inferred from electronic annotation /// 0005625 // soluble	0005515 // protein binding // inferred from physical interaction /// 0005542 // folic a	0.0694035	0.0264981	0.904027	-1.10616	5 mM down vs 1 mM	4.30008	0.0319729	0.0223063	1
35155	225890_at	92667	C20orf72	chromosome 20 open reading frame 72	NM_052865	---	0005739 // mitochondrion // inferred from electronic annotation	---	0.00391724	0.00378181	0.904563	-1.10551	5 mM down vs 1 mM	16.031	0.0480695	0.00899562	1
27915	218622_at	79023	NUP37	nucleoporin 37kDa	NM_024057	0006810 // transport // inferred from electronic annotation /// 0007049 // cell cycle /	0000775 // chromosome, centromeric region // inferred from electronic annotation /// 00	0005515 // protein binding // inferred from physical interaction	0.0544821	0.0202006	0.904573	-1.10549	5 mM down vs 1 mM	4.91353	0.0314036	0.0191738	1
41767	232505_at	10540	DCTN2	Dynactin 2 (p50)	NM_006400	0007017 // microtubule-based process // inferred from electronic annotation /// 0007052	0000776 // kinetochore // inferred from direct assay /// 0000776 // kinetochore // infe	0003774 // motor activity // inferred from electronic annotation /// 0005515 // protein	0.0927976	0.0397141	0.904619	-1.10544	5 mM down vs 1 mM	3.62637	0.0332073	0.0274716	1
40857	231595_at	100129827	LOC100129827	hypothetical LOC100129827	NR_034093 /// NR_034094	---	---	---	0.0963186	0.0374021	0.904849	-1.10516	5 mM down vs 1 mM	3.54462	0.0312158	0.0264196	1
11120	201664_at	10051	SMC4	structural maintenance of chromosomes 4	NM_001002800 /// NM_005496	0000070 // mitotic sister chromatid segregation // traceable author statement /// 00070	0000796 // condensin complex // inferred from direct assay /// 0000796 // condensin com	0000166 // nucleotide binding // inferred from electronic annotation /// 0005515 // pro	0.0912064	0.0450443	0.904912	-1.10508	5 mM down vs 1 mM	3.66468	0.0358608	0.0293565	1
11669	202213_s_at	8450	CUL4B	cullin 4B	NM_001079872 /// NM_003588	0006281 // DNA repair // inferred from electronic annotation /// 0006511 // ubiquitin-d	0005634 // nucleus // inferred from electronic annotation /// 0031461 // cullin-RING ub	0005515 // protein binding // inferred from physical interaction /// 0031625 // ubiquit	0.0506139	0.0189846	0.904951	-1.10503	5 mM down vs 1 mM	5.1102	0.0313996	0.0184335	1
34799	225534_at	114926	C8orf40	chromosome 8 open reading frame 40	NM_001135674 /// NM_001135675 /// NM_001135676 /// NM_138436	---	0016020 // membrane // inferred from electronic annotation /// 0016021 // integral to m	---	0.0250768	0.0114023	0.904999	-1.10497	5 mM down vs 1 mM	7.24937	0.0348533	0.0144233	1
22603	213294_at	5610	EIF2AK2	eukaryotic translation initiation factor 2-alpha kinase 2	NM_001135651 /// NM_001135652 /// NM_002759	0006412 // translation // inferred from electronic annotation /// 0006468 // protein ph	0005622 // intracellular // inferred from electronic annotation	0000166 // nucleotide binding // inferred from electronic annotation /// 0003723 // RNA	0.0317767	0.0199068	0.905044	-1.10492	5 mM down vs 1 mM	6.47149	0.0406328	0.0188362	1
30870	221580_s_at	79101	TAF1D	TATA box binding protein (TBP)-associated factor, RNA polymerase I, D, 41kDa	NM_024116	0006350 // transcription // inferred from electronic annotation /// 0045449 // regulati	0005634 // nucleus // inferred from electronic annotation	0003677 // DNA binding // inferred from electronic annotation /// 0005515 // protein bi	0.040381	0.0187454	0.905056	-1.1049	5 mM down vs 1 mM	5.74438	0.0349939	0.0182755	1
36275	227012_at	55972	SLC25A40	solute carrier family 25, member 40	NM_018843	0006810 // transport // inferred from electronic annotation /// 0055085 // transmembran	0005739 // mitochondrion // inferred from electronic annotation /// 0005743 // mitochon	0005488 // binding // inferred from electronic annotation	0.0955186	0.0390503	0.905261	-1.10465	5 mM down vs 1 mM	3.56284	0.0318585	0.0268256	1
43524	234266_at	---	---	---	---	---	---	---	0.0802045	0.0499497	0.905267	-1.10465	5 mM down vs 1 mM	3.95646	0.0408457	0.0309714	1
52455	243198_at	374618	TEX9	testis expressed 9	NM_198524	---	---	---	0.0736797	0.0308867	0.905315	-1.10459	5 mM down vs 1 mM	4.15603	0.0325938	0.0235276	1
39780	230518_at	10205	MPZL2	myelin protein zero-like 2	NM_005797 /// NM_144765	0007155 // cell adhesion // inferred from electronic annotation /// 0007156 // homophil	0005856 // cytoskeleton // traceable author statement /// 0016020 // membrane // inferr	---	0.0725043	0.0360788	0.905394	-1.10449	5 mM down vs 1 mM	4.19449	0.0357651	0.0255801	1
15505	206051_at	1996	ELAVL4	ELAV (embryonic lethal, abnormal vision, Drosophila)-like 4 (Hu antigen D)	NM_001144774 /// NM_001144775 /// NM_001144776 /// NM_001144777 /// NM_021952	0006396 // RNA processing // traceable author statement /// 0006397 // mRNA processing	---	0000166 // nucleotide binding // inferred from electronic annotation /// 0003676 // nuc	0.0492444	0.0181479	0.905427	-1.10445	5 mM down vs 1 mM	5.18469	0.0308268	0.0178372	1
15021	205566_at	11057	ABHD2	abhydrolase domain containing 2	NM_007011 /// NM_152924	0009611 // response to wounding // inferred from electronic annotation /// 0030336 // n	0016020 // membrane // inferred from electronic annotation /// 0016021 // integral to m	0004091 // carboxylesterase activity // inferred from electronic annotation /// 0016787	0.0235643	0.00904561	0.905432	-1.10444	5 mM down vs 1 mM	7.46413	0.0319775	0.0128525	1
19701	210293_s_at	10483	SEC23B	Sec23 homolog B (S. cerevisiae)	NM_001172745 /// NM_001172746 /// NM_006363 /// NM_032985 /// NM_032986	0006810 // transport // inferred from electronic annotation /// 0006886 // intracellula	0000139 // Golgi membrane // inferred from electronic annotation /// 0005783 // endopla	0005515 // protein binding // inferred from electronic annotation /// 0008270 // zinc i	0.0803442	0.0309354	0.905435	-1.10444	5 mM down vs 1 mM	3.95243	0.0309406	0.0234848	1
53698	244440_at	---	---	---	---	---	---	---	0.0552644	0.0371903	0.905456	-1.10442	5 mM down vs 1 mM	4.87601	0.0422307	0.0259827	1
36180	226917_s_at	29945	ANAPC4	anaphase promoting complex subunit 4	NM_013367	0000086 // G2/M transition of mitotic cell cycle // traceable author statement /// 0000	0005654 // nucleoplasm // not recorded /// 0005680 // anaphase-promoting complex // inf	0004842 // ubiquitin-protein ligase activity // traceable author statement	0.0826189	0.0332186	0.905554	-1.1043	5 mM down vs 1 mM	3.88803	0.0315579	0.0243501	1
31667	222380_s_at	10016	PDCD6	Programmed cell death 6	NM_013232	0006350 // transcription // inferred from electronic annotation /// 0006355 // regulati	0005625 // soluble fraction // inferred from electronic annotation /// 0005634 // nucle	0003677 // DNA binding // inferred from electronic annotation /// 0004871 // signal tra	0.000975068	0.0330751	0.905566	-1.10428	5 mM down vs 1 mM	27.2535	0.220623	0.0242857	1
34560	225295_at	57181	SLC39A10	solute carrier family 39 (zinc transporter), member 10	NM_001127257 /// NM_020342	0006810 // transport // inferred from electronic annotation /// 0006811 // ion transpor	0016020 // membrane // inferred from electronic annotation /// 0016021 // integral to m	0046873 // metal ion transmembrane transporter activity // inferred from electronic ann	0.0897904	0.0436205	0.905686	-1.10414	5 mM down vs 1 mM	3.69954	0.0349229	0.0283194	1
10472	201016_at	1964	EIF1AX	eukaryotic translation initiation factor 1A, X-linked	NM_001412	0006412 // translation // inferred from electronic annotation /// 0006413 // translatio	0005737 // cytoplasm // inferred from direct assay /// 0005829 // cytosol // not record	0003723 // RNA binding // inferred from electronic annotation /// 0003743 // translatio	0.0956103	0.0432948	0.905691	-1.10413	5 mM down vs 1 mM	3.56074	0.0334629	0.0281932	1
13974	204519_s_at	51090	PLLP	plasmolipin	NM_015993	0006810 // transport // inferred from electronic annotation /// 0006811 // ion transpor	0016020 // membrane // inferred from electronic annotation /// 0016021 // integral to m	0005216 // ion channel activity // inferred from electronic annotation	0.0855943	0.0330565	0.905762	-1.10404	5 mM down vs 1 mM	3.80727	0.0306768	0.0241723	1
25537	216237_s_at	4174	MCM5	minichromosome maintenance complex component 5	NM_006739	0006260 // DNA replication // not recorded /// 0006260 // DNA replication // inferred f	0005634 // nucleus // inferred from electronic annotation /// 0005634 // nucleus // tra	0000166 // nucleotide binding // inferred from electronic annotation /// 0003677 // DNA	0.0683947	0.0279018	0.905791	-1.10401	5 mM down vs 1 mM	4.3358	0.0318615	0.0220455	1
36638	227375_at	81573	ANKRD13C	ankyrin repeat domain 13C	NM_030816	0006621 // protein retention in ER lumen // inferred from mutant phenotype /// 0010869	0005783 // endoplasmic reticulum // inferred from direct assay /// 0048471 // perinucle	0005102 // receptor binding // inferred from physical interaction	0.0457867	0.0172007	0.906037	-1.10371	5 mM down vs 1 mM	5.38574	0.0307679	0.0171386	1
27643	218350_s_at	51053	GMNN	geminin, DNA replication inhibitor	NM_015895	0006461 // protein complex assembly // inferred from electronic annotation /// 0007049	0005634 // nucleus // inferred from electronic annotation /// 0005654 // nucleoplasm //	0003714 // transcription corepressor activity // inferred from electronic annotation //	0.0741776	0.0288091	0.906229	-1.10347	5 mM down vs 1 mM	4.13998	0.0306436	0.0222056	1
27207	217914_at	53373	TPCN1	two pore segment channel 1	NM_001143819 /// NM_017901	0006810 // transport // inferred from electronic annotation /// 0006811 // ion transpor	0016020 // membrane // inferred from electronic annotation /// 0016021 // integral to m	0005216 // ion channel activity // inferred from electronic annotation /// 0005244 // v	0.0248087	0.0208177	0.906282	-1.10341	5 mM down vs 1 mM	7.28615	0.0455152	0.0187404	1
54574	64883_at	158747	MOSPD2	motile sperm domain containing 2	NM_001177475 /// NM_152581	---	0016020 // membrane // inferred from electronic annotation /// 0016021 // integral to m	0005198 // structural molecule activity // inferred from electronic annotation	0.0271504	0.0370458	0.906597	-1.10303	5 mM down vs 1 mM	6.9815	0.0588145	0.025273	1
53538	244280_at	---	---	---	---	---	---	---	0.027192	0.0111997	0.906615	-1.103	5 mM down vs 1 mM	6.97641	0.032086	0.0137977	1
28258	218966_at	55930	MYO5C	myosin VC	NM_018728	---	0016459 // myosin complex // inferred from electronic annotation	0000166 // nucleotide binding // inferred from electronic annotation /// 0003774 // mot	0.0205658	0.00722223	0.906661	-1.10295	5 mM down vs 1 mM	7.9498	0.0299766	0.0113122	1
29539	220247_at	57082	CASC5	cancer susceptibility candidate 5	NM_144508 /// NM_170589	0001675 // acrosome assembly // non-traceable author statement /// 0007049 // cell cycl	0000775 // chromosome, centromeric region // inferred from electronic annotation /// 00	0005515 // protein binding // inferred from physical interaction	0.0505298	0.0413604	0.906863	-1.1027	5 mM down vs 1 mM	5.11469	0.0455984	0.0267455	1
29051	219759_at	64167	ERAP2	endoplasmic reticulum aminopeptidase 2	NM_001130140 /// NM_022350	0006508 // proteolysis // inferred from electronic annotation /// 0008217 // regulation	0005783 // endoplasmic reticulum // inferred from electronic annotation /// 0005788 //	0004177 // aminopeptidase activity // inferred from direct assay /// 0004177 // aminope	0.0485717	0.0380119	0.906993	-1.10254	5 mM down vs 1 mM	5.2223	0.0442396	0.0254139	1
44199	234942_s_at	116092	DNTTIP1	deoxynucleotidyltransferase, terminal, interacting protein 1	NM_052951	---	0005634 // nucleus // inferred from electronic annotation	---	0.0902439	0.0444834	0.907001	-1.10254	5 mM down vs 1 mM	3.68829	0.0341935	0.0278124	1
42565	233305_at	64168	NECAB1	N-terminal EF-hand calcium binding protein 1	NM_022351	0017000 // antibiotic biosynthetic process // inferred from electronic annotation	0005737 // cytoplasm // inferred from electronic annotation	0005509 // calcium ion binding // inferred from electronic annotation /// 0016491 // ox	0.106167	0.0465288	0.907003	-1.10253	5 mM down vs 1 mM	3.33565	0.0317512	0.0285562	1
19128	209712_at	23169	SLC35D1	solute carrier family 35 (UDP-glucuronic acid/UDP-N-acetylgalactosamine dual transporte	NM_015139	0006065 // UDP-glucuronate biosynthetic process // not recorded /// 0006810 // transpor	0005783 // endoplasmic reticulum // inferred from electronic annotation /// 0005789 //	0005461 // UDP-glucuronic acid transmembrane transporter activity // not recorded /// 0	0.0650694	0.0256902	0.907258	-1.10222	5 mM down vs 1 mM	4.45869	0.0303527	0.0204226	1
28108	218816_at	55227	LRRC1	leucine rich repeat containing 1	NM_018214	---	0005737 // cytoplasm // inferred from electronic annotation /// 0016020 // membrane //	0005515 // protein binding // inferred from electronic annotation	0.0298703	0.0106812	0.907269	-1.10221	5 mM down vs 1 mM	6.66885	0.0295692	0.0133018	1
18438	209016_s_at	3855	KRT7	keratin 7	NM_005556	0006260 // DNA replication // inferred from direct assay /// 0006417 // regulation of t	0005634 // nucleus // inferred from direct assay /// 0005730 // nucleolus // inferred f	0005198 // structural molecule activity // non-traceable author statement /// 0005198 /	0.0705928	0.0267333	0.907266	-1.10221	5 mM down vs 1 mM	4.25885	0.0295983	0.0208495	1
34619	225354_s_at	83699	SH3BGRL2	SH3 domain binding glutamic acid-rich protein like 2	NM_031469	---	0005634 // nucleus // inferred from electronic annotation	0017124 // SH3 domain binding // inferred from electronic annotation	0.00831364	0.00800363	0.907368	-1.10209	5 mM down vs 1 mM	11.8089	0.0458584	0.0116501	1
28284	218992_at	55848	C9orf46	chromosome 9 open reading frame 46	NM_018465	---	0005739 // mitochondrion // inferred from electronic annotation /// 0016020 // membrane	---	0.0744606	0.0294233	0.907447	-1.10199	5 mM down vs 1 mM	4.13092	0.0300863	0.0218496	1
13577	204122_at	7305	TYROBP	TYRO protein tyrosine kinase binding protein	NM_001173514 /// NM_001173515 /// NM_003332 /// NM_198125 /// NR_033390	0006968 // cellular defense response // traceable author statement /// 0007165 // signa	0005886 // plasma membrane // not recorded /// 0005887 // integral to plasma membrane /	0005057 // receptor signaling protein activity // traceable author statement /// 000551	0.105692	0.0421208	0.907477	-1.10196	5 mM down vs 1 mM	3.34514	0.0297216	0.026655	1
42999	233740_at	---	---	---	---	---	---	---	0.0941859	0.0397773	0.907671	-1.10172	5 mM down vs 1 mM	3.59365	0.0307609	0.0256794	1
50808	241551_at	---	---	---	---	---	---	---	0.121373	0.0497889	0.907733	-1.10165	5 mM down vs 1 mM	3.05918	0.0298217	0.0292448	1
990	1553599_a_at	50511	SYCP3	synaptonemal complex protein 3	NM_001177948 /// NM_001177949 /// NM_153694	0007049 // cell cycle // inferred from electronic annotation /// 0007126 // meiosis //	0005634 // nucleus // inferred from electronic annotation	0003677 // DNA binding // inferred from electronic annotation	0.0113992	0.0102826	0.907759	-1.10161	5 mM down vs 1 mM	10.33	0.0445134	0.0129274	1
33648	224374_s_at	84034	EMILIN2	elastin microfibril interfacer 2	NM_032048	0007155 // cell adhesion // inferred from electronic annotation	0005576 // extracellular region // inferred from direct assay /// 0005576 // extracellu	0005515 // protein binding // inferred from physical interaction /// 0030023 // extrace	0.00107781	0.000538021	0.907869	-1.10148	5 mM down vs 1 mM	26.26	0.0341594	0.00390245	1
19305	209891_at	57405	SPC25	SPC25, NDC80 kinetochore complex component, homolog (S. cerevisiae)	NM_020675	0007049 // cell cycle // inferred from electronic annotation /// 0007052 // mitotic spi	0000775 // chromosome, centromeric region // inferred from electronic annotation /// 00	0005515 // protein binding // inferred from physical interaction	0.0254574	0.0324934	0.90795	-1.10138	5 mM down vs 1 mM	7.19803	0.0546874	0.0227926	1
49033	239776_at	642987	TMEM232	transmembrane protein 232	NM_001039763	---	0016020 // membrane // inferred from electronic annotation /// 0016021 // integral to m	---	0.0547156	0.0468523	0.90809	-1.10121	5 mM down vs 1 mM	4.90225	0.0457119	0.027974	1
29775	220483_s_at	25897	RNF19A	ring finger protein 19A	NM_015435 /// NM_183419	0000226 // microtubule cytoskeleton organization // traceable author statement /// 0006	0005737 // cytoplasm // inferred from electronic annotation /// 0005813 // centrosome /	0005515 // protein binding // inferred from physical interaction /// 0005515 // protein	0.0975622	0.0417534	0.908116	-1.10118	5 mM down vs 1 mM	3.5167	0.0306385	0.0261369	1
35506	226242_at	128061	C1orf131	chromosome 1 open reading frame 131	NM_152379	---	---	---	0.0192401	0.00829112	0.908169	-1.10112	5 mM down vs 1 mM	8.19573	0.0317467	0.0116207	1
28676	219384_s_at	23536	ADAT1	adenosine deaminase, tRNA-specific 1	NM_012091 /// NR_036460	0006396 // RNA processing // inferred from electronic annotation /// 0008033 // tRNA pr	---	0003723 // RNA binding // inferred from mutant phenotype /// 0003723 // RNA binding //	0.0704751	0.0292622	0.90817	-1.10111	5 mM down vs 1 mM	4.26289	0.0304501	0.0214292	1
4762	1559384_at	---	---	---	---	---	---	---	0.11074	0.0453245	0.90821	-1.10107	5 mM down vs 1 mM	3.24722	0.0296116	0.0273572	1
35487	226223_at	---	---	---	---	---	---	---	0.0962654	0.0478614	0.908275	-1.10099	5 mM down vs 1 mM	3.54583	0.0333432	0.0282105	1
50725	241468_at	---	---	---	---	---	---	---	0.0560081	0.0339996	0.908336	-1.10091	5 mM down vs 1 mM	4.84099	0.0373751	0.0231616	1
22311	213000_at	23515	MORC3	MORC family CW-type zinc finger 3	NM_015358	0006468 // protein phosphorylation // inferred from direct assay /// 0007569 // cell ag	0005634 // nucleus // inferred from electronic annotation /// 0005654 // nucleoplasm //	0005524 // ATP binding // inferred from electronic annotation /// 0008270 // zinc ion b	0.122853	0.0490899	0.908379	-1.10086	5 mM down vs 1 mM	3.03474	0.0289036	0.0285727	1
25924	216626_at	---	---	---	---	---	---	---	0.0595051	0.043306	0.908469	-1.10075	5 mM down vs 1 mM	4.68428	0.0413476	0.0264807	1
27545	218252_at	26586	CKAP2	cytoskeleton associated protein 2	NM_001098525 /// NM_018204	0006915 // apoptosis // inferred from electronic annotation /// 0007049 // cell cycle /	0000922 // spindle pole // inferred from electronic annotation /// 0005737 // cytoplasm	---	0.118974	0.0476957	0.908474	-1.10075	5 mM down vs 1 mM	3.09963	0.0289551	0.0280243	1
21559	212245_at	90411	MCFD2	multiple coagulation factor deficiency 2	NM_001171506 /// NM_001171507 /// NM_001171508 /// NM_001171509 /// NM_001171510 /// NM	0006810 // transport // inferred from electronic annotation /// 0015031 // protein tran	0005576 // extracellular region // inferred from electronic annotation /// 0005783 // e	0005509 // calcium ion binding // inferred from electronic annotation	0.0282092	0.0187389	0.908558	-1.10065	5 mM down vs 1 mM	6.85502	0.0385821	0.0168849	1
27146	217853_at	64759	TNS3	tensin 3	NM_022748	0006468 // protein phosphorylation // inferred from electronic annotation /// 0008284 /	0005925 // focal adhesion // inferred from electronic annotation /// 0030054 // cell ju	0004697 // protein kinase C activity // inferred from electronic annotation /// 0005515	0.123002	0.0494413	0.908814	-1.10034	5 mM down vs 1 mM	3.03231	0.028716	0.02841	1
11959	202503_s_at	9768	KIAA0101	KIAA0101	NM_001029989 /// NM_014736	---	0005634 // nucleus // inferred from electronic annotation /// 0005739 // mitochondrion	---	0.0137433	0.00768474	0.908928	-1.1002	5 mM down vs 1 mM	9.52443	0.0350537	0.0110412	1
28704	219412_at	23682	RAB38	RAB38, member RAS oncogene family	NM_022337	0006810 // transport // inferred from electronic annotation /// 0006996 // organelle or	0005625 // soluble fraction // inferred from electronic annotation /// 0005626 // insol	0000166 // nucleotide binding // inferred from electronic annotation /// 0003924 // GTP	0.00694499	0.00243139	0.908943	-1.10018	5 mM down vs 1 mM	12.724	0.0288684	0.00680643	1
47386	238129_s_at	---	---	---	---	---	---	---	0.0633489	0.0332033	0.908943	-1.10018	5 mM down vs 1 mM	4.52561	0.0340104	0.0225453	1
14934	205479_s_at	5328	PLAU	plasminogen activator, urokinase	NM_001145031 /// NM_002658	0001525 // angiogenesis // inferred from electronic annotation /// 0001666 // response	0005576 // extracellular region // inferred from electronic annotation /// 0005615 // e	0003824 // catalytic activity // inferred from electronic annotation /// 0004252 // ser	0.0195925	0.0076044	0.908974	-1.10014	5 mM down vs 1 mM	8.12819	0.0297445	0.0109783	1
34579	225314_at	132299	OCIAD2	OCIA domain containing 2	NM_001014446 /// NM_152398	---	0005768 // endosome // inferred from electronic annotation	---	0.00207128	0.000680889	0.90903	-1.10007	5 mM down vs 1 mM	20.5347	0.0284017	0.00414932	1
28665	219373_at	54344	DPM3	dolichyl-phosphate mannosyltransferase polypeptide 3	NM_018973 /// NM_153741	0005975 // carbohydrate metabolic process // non-traceable author statement /// 0006488	0005783 // endoplasmic reticulum // inferred from direct assay /// 0005783 // endoplasm	0004582 // dolichyl-phosphate beta-D-mannosyltransferase activity // inferred from dire	0.00264923	0.00165845	0.909055	-1.10004	5 mM down vs 1 mM	18.6811	0.0363213	0.00583284	1
11984	202528_at	2582	GALE	UDP-galactose-4-epimerase	NM_000403 /// NM_001008216 /// NM_001127621	0005975 // carbohydrate metabolic process // inferred from electronic annotation /// 00	---	0003824 // catalytic activity // inferred from electronic annotation /// 0003978 // UDP	0.114896	0.0479711	0.909156	-1.09992	5 mM down vs 1 mM	3.17097	0.0292604	0.0276828	1
3146	1556650_at	---	---	---	---	---	---	---	0.0391108	0.0208934	0.909167	-1.09991	5 mM down vs 1 mM	5.83804	0.034214	0.0175816	1
48	1552299_at	221264	AKD1	adenylate kinase domain containing 1	NM_001145128 /// NM_145025	0006139 // nucleobase, nucleoside, nucleotide and nucleic acid metabolic process // inf	---	0000166 // nucleotide binding // inferred from electronic annotation /// 0005524 // ATP	0.0835277	0.0328561	0.909259	-1.0998	5 mM down vs 1 mM	3.86296	0.0286538	0.0222527	1
13753	204298_s_at	4015	LOX	lysyl oxidase	NM_001178102 /// NM_002317	0001568 // blood vessel development // inferred from electronic annotation /// 0006464	0005576 // extracellular region // inferred from electronic annotation /// 0005578 // p	0004720 // protein-lysine 6-oxidase activity // inferred from electronic annotation ///	0.0875874	0.0416959	0.90937	-1.09966	5 mM down vs 1 mM	3.75524	0.0317615	0.0253737	1
33146	223862_at	51738	GHRL	ghrelin/obestatin prepropeptide	NM_001134941 /// NM_001134944 /// NM_001134945 /// NM_001134946 /// NM_016362 /// NR_02	0000187 // activation of MAPK activity // inferred from mutant phenotype /// 0001696 //	0005576 // extracellular region // inferred from direct assay /// 0005576 // extracellu	0001664 // G-protein-coupled receptor binding // inferred from sequence or structural s	0.0944683	0.0379421	0.909538	-1.09946	5 mM down vs 1 mM	3.58707	0.0286384	0.0239513	1
16881	207431_s_at	8560	DEGS1	degenerative spermatocyte homolog 1, lipid desaturase (Drosophila)	NM_003676	0006629 // lipid metabolic process // inferred from electronic annotation /// 0006633 /	0005624 // membrane fraction // traceable author statement /// 0005783 // endoplasmic r	0005515 // protein binding // inferred from physical interaction /// 0009055 // electro	0.00617984	0.00962706	0.90958	-1.09941	5 mM down vs 1 mM	13.3479	0.0535303	0.0120312	1
33965	224698_at	57488	ESYT2	extended synaptotagmin-like protein 2	NM_020728	---	0005886 // plasma membrane // inferred from electronic annotation /// 0016020 // membra	---	0.0150802	0.0211694	0.909652	-1.09932	5 mM down vs 1 mM	9.14281	0.0533346	0.0175005	1
30548	221257_x_at	81545	FBXO38	F-box protein 38	NM_030793 /// NM_205836	---	0005634 // nucleus // inferred from electronic annotation /// 0005737 // cytoplasm // i	---	0.0291143	0.0283134	0.909882	-1.09904	5 mM down vs 1 mM	6.75182	0.0455531	0.0202404	1
11838	202382_s_at	10007	GNPDA1	glucosamine-6-phosphate deaminase 1	NM_005471	0005975 // carbohydrate metabolic process // inferred from electronic annotation /// 00	0005737 // cytoplasm // inferred from sequence or structural similarity /// 0005737 //	0004342 // glucosamine-6-phosphate deaminase activity // inferred from mutant phenotype	0.050771	0.0344761	0.910017	-1.09888	5 mM down vs 1 mM	5.10182	0.0381808	0.0224512	1
24348	215046_at	151050	C2orf67	chromosome 2 open reading frame 67	NM_152519	---	---	---	0.0410682	0.0202906	0.91003	-1.09886	5 mM down vs 1 mM	5.69533	0.0322369	0.0169807	1
8392	1566672_at	---	---	---	---	---	---	---	0.0658161	0.0251826	0.910439	-1.09837	5 mM down vs 1 mM	4.43037	0.0277396	0.0187837	1
7409	1563899_at	197021	LCTL	lactase-like	NM_207338	0005975 // carbohydrate metabolic process // inferred from electronic annotation	0005783 // endoplasmic reticulum // inferred from electronic annotation /// 0005789 //	0003824 // catalytic activity // inferred from electronic annotation /// 0004553 // hyd	0.0601915	0.0226541	0.91056	-1.09823	5 mM down vs 1 mM	4.65496	0.0275184	0.0177349	1
32970	223686_at	27010	TPK1	thiamin pyrophosphokinase 1	NM_001042482 /// NM_022445	0006772 // thiamin metabolic process // inferred from electronic annotation /// 0009229	---	0000166 // nucleotide binding // inferred from electronic annotation /// 0004788 // thi	0.0186885	0.00698484	0.910566	-1.09822	5 mM down vs 1 mM	8.30481	0.0282122	0.0101913	1
13737	204282_s_at	10667	FARS2	phenylalanyl-tRNA synthetase 2, mitochondrial	NM_006567	0006412 // translation // inferred from electronic annotation /// 0006418 // tRNA amino	0005625 // soluble fraction // inferred from direct assay /// 0005737 // cytoplasm // i	0000049 // tRNA binding // inferred from direct assay /// 0000049 // tRNA binding // in	0.0294911	0.0106098	0.910641	-1.09813	5 mM down vs 1 mM	6.71011	0.0274422	0.012269	1
27460	218167_at	51321	AMZ2	archaelysin family metallopeptidase 2	NM_001033569 /// NM_001033570 /// NM_001033571 /// NM_001033572 /// NM_001033574 /// NM	---	---	0008233 // peptidase activity // inferred from electronic annotation /// 0008237 // met	0.00766105	0.00319706	0.910729	-1.09802	5 mM down vs 1 mM	12.218	0.0297124	0.00729555	1
13641	204186_s_at	5481	PPID	peptidylprolyl isomerase D	NM_005038	0006457 // protein folding // inferred from electronic annotation	0005737 // cytoplasm // inferred from electronic annotation	0003755 // peptidyl-prolyl cis-trans isomerase activity // inferred from electronic ann	0.0187842	0.00788196	0.910858	-1.09787	5 mM down vs 1 mM	8.28557	0.0294837	0.0106753	1
27744	218451_at	64866	CDCP1	CUB domain containing protein 1	NM_022842 /// NM_178181	---	0005576 // extracellular region // inferred from electronic annotation /// 0005886 // p	---	0.0180581	0.0123245	0.910896	-1.09782	5 mM down vs 1 mM	8.43485	0.0367534	0.013072	1
44182	234925_at	732275	LOC732275	similar to hCG1645603	NR_024406	---	---	---	0.028348	0.0320612	0.910917	-1.09779	5 mM down vs 1 mM	6.83891	0.048154	0.0211235	1
2775	1556065_at	284926	LOC284926	hypothetical protein LOC284926	---	---	---	---	0.0532897	0.031675	0.911068	-1.09761	5 mM down vs 1 mM	4.97212	0.0346562	0.0209104	1
35756	226492_at	80031	SEMA6D	sema domain, transmembrane domain (TM), and cytoplasmic domain, (semaphorin) 6D	NM_020858 /// NM_024966 /// NM_153616 /// NM_153617 /// NM_153618 /// NM_153619	0007275 // multicellular organismal development // inferred from electronic annotation	0005737 // cytoplasm // inferred from electronic annotation /// 0005886 // plasma membr	0004872 // receptor activity // inferred from electronic annotation	0.0477478	0.0330714	0.911108	-1.09756	5 mM down vs 1 mM	5.26933	0.0375679	0.0213886	1
22937	213629_x_at	4494	MT1F	metallothionein 1F	NM_005949	---	0005737 // cytoplasm // non-traceable author statement	0005507 // copper ion binding // non-traceable author statement /// 0008270 // zinc ion	0.0928036	0.0360832	0.91122	-1.09743	5 mM down vs 1 mM	3.62623	0.0270596	0.0223866	1
37534	228272_at	728489	DNLZ	DNL-type zinc finger	NM_001080849	---	0005739 // mitochondrion // inferred from electronic annotation	0046872 // metal ion binding // inferred from electronic annotation	0.0651978	0.0478601	0.911358	-1.09726	5 mM down vs 1 mM	4.45379	0.0389829	0.0262582	1
9878	1570496_at	---	---	---	---	---	---	---	0.0098589	0.00535663	0.911395	-1.09722	5 mM down vs 1 mM	10.9909	0.0326447	0.00891049	1
10942	201486_at	5955	RCN2	reticulocalbin 2, EF-hand calcium binding domain	NM_002902	---	0005783 // endoplasmic reticulum // inferred from electronic annotation /// 0005783 //	0005509 // calcium ion binding // inferred from electronic annotation /// 0005509 // ca	0.0639123	0.0325404	0.911681	-1.09688	5 mM down vs 1 mM	4.50343	0.031396	0.0209147	1
34038	224772_at	89796	NAV1	neuron navigator 1	NM_001167738 /// NM_020443	0001578 // microtubule bundle formation // inferred from electronic annotation /// 0001	0005737 // cytoplasm // inferred from direct assay /// 0005737 // cytoplasm // inferred	0000166 // nucleotide binding // inferred from electronic annotation /// 0017111 // nuc	0.0160405	0.026088	0.911869	-1.09665	5 mM down vs 1 mM	8.89547	0.0548521	0.0184989	1
36721	227458_at	29126	CD274	CD274 molecule	NM_014143	0006955 // immune response // traceable author statement /// 0007165 // signal transduc	0005886 // plasma membrane // not recorded /// 0005886 // plasma membrane // inferred f	0004872 // receptor activity // inferred from electronic annotation /// 0005515 // prot	0.0386868	0.0460343	0.912019	-1.09647	5 mM down vs 1 mM	5.87021	0.0494281	0.0252605	1
20400	211026_s_at	11343	MGLL	monoglyceride lipase	NM_001003794 /// NM_007283	0006629 // lipid metabolic process // traceable author statement /// 0006629 // lipid m	---	0004091 // carboxylesterase activity // inferred from electronic annotation /// 0004622	0.0149239	0.00855458	0.912076	-1.0964	5 mM down vs 1 mM	9.18505	0.0329361	0.0107575	1
16803	207352_s_at	2561	GABRB2	gamma-aminobutyric acid (GABA) A receptor, beta 2	NM_000813 /// NM_021911	0006810 // transport // traceable author statement /// 0006810 // transport // inferred	0005624 // membrane fraction // inferred from electronic annotation /// 0005829 // cyto	0004872 // receptor activity // inferred from electronic annotation /// 0004890 // GABA	0.0750978	0.0424418	0.912092	-1.09638	5 mM down vs 1 mM	4.1107	0.032951	0.0240477	1
15189	205734_s_at	3899	AFF3	AF4/FMR2 family, member 3	NM_001025108 /// NM_002285	0006350 // transcription // inferred from electronic annotation /// 0007275 // multicel	0005634 // nucleus // inferred from electronic annotation /// 0005634 // nucleus // tra	0003677 // DNA binding // inferred from electronic annotation	0.0613843	0.0457982	0.912258	-1.09618	5 mM down vs 1 mM	4.60505	0.0384379	0.0250407	1
32554	223269_at	84265	POLR3GL	polymerase (RNA) III (DNA directed) polypeptide G (32kD)-like	NM_032305	---	---	---	0.0513292	0.0308939	0.912313	-1.09611	5 mM down vs 1 mM	5.07234	0.0338638	0.0200285	1
16341	206887_at	1238	CCBP2	chemokine binding protein 2	NM_001296	0006355 // regulation of transcription, DNA-dependent // inferred from electronic annot	0005622 // intracellular // inferred from electronic annotation /// 0005886 // plasma m	0003676 // nucleic acid binding // inferred from electronic annotation /// 0004871 // s	0.12024	0.0477377	0.912329	-1.0961	5 mM down vs 1 mM	3.07815	0.0262874	0.02562	1
24930	215629_s_at	79469 /// 8847	DLEU2 /// DLEU2L	deleted in lymphocytic leukemia 2 (non-protein coding) /// deleted in lymphocytic leuke	NR_002612 /// NR_002771	---	---	---	0.0399916	0.0158782	0.912437	-1.09597	5 mM down vs 1 mM	5.77267	0.027355	0.0142161	1
9208	1569407_at	---	---	---	---	---	---	---	0.0660922	0.0290797	0.912598	-1.09577	5 mM down vs 1 mM	4.42001	0.0283698	0.0192555	1
13718	204263_s_at	1376	CPT2	carnitine palmitoyltransferase 2	NM_000098	0006629 // lipid metabolic process // inferred from electronic annotation /// 0006631 /	0005739 // mitochondrion // inferred from electronic annotation /// 0005743 // mitochon	0004095 // carnitine O-palmitoyltransferase activity // not recorded /// 0004095 // car	0.100749	0.0403977	0.912961	-1.09534	5 mM down vs 1 mM	3.44725	0.0263053	0.0228924	1
31871	222584_at	55154	MSTO1	misato homolog 1 (Drosophila)	NM_018116	0007005 // mitochondrion organization // inferred from mutant phenotype /// 0048311 //	0005737 // cytoplasm // inferred from direct assay /// 0005739 // mitochondrion // infe	0000166 // nucleotide binding // inferred from electronic annotation /// 0005525 // GTP	0.00477026	0.00181795	0.91309	-1.09518	5 mM down vs 1 mM	14.8213	0.0271655	0.00549859	1
37553	228291_s_at	55857	PLK1S1	polo-like kinase 1 substrate 1	NM_001163022 /// NM_001163023 /// NM_018474	0007051 // spindle organization // inferred from mutant phenotype	0005737 // cytoplasm // inferred from electronic annotation /// 0005813 // centrosome /	0005515 // protein binding // inferred from physical interaction /// 0019901 // protein	0.101824	0.0398164	0.913096	-1.09517	5 mM down vs 1 mM	3.42448	0.025832	0.02263	1
16807	207356_at	1673	DEFB4A	defensin, beta 4A	NM_004942	0006935 // chemotaxis // traceable author statement /// 0006952 // defense response //	0005576 // extracellular region // inferred from electronic annotation	---	0.0839946	0.0330841	0.913165	-1.09509	5 mM down vs 1 mM	3.85021	0.0261422	0.0203694	1
27561	218268_at	64786	TBC1D15	TBC1 domain family, member 15	NM_001146213 /// NM_001146214 /// NM_022771 /// NR_027449	0032313 // regulation of Rab GTPase activity // inferred from sequence or structural si	0005576 // extracellular region // inferred from electronic annotation /// 0005622 // i	0005096 // GTPase activator activity // inferred from electronic annotation /// 0005097	0.0488057	0.0207181	0.913173	-1.09508	5 mM down vs 1 mM	5.20914	0.0276563	0.0159276	1
41	1552287_s_at	172	AFG3L1P	AFG3 ATPase family gene 3-like 1 (S. cerevisiae), pseudogene	NR_003226 /// NR_003227 /// NR_003228	0006508 // proteolysis // inferred from electronic annotation	---	0004222 // metalloendopeptidase activity // inferred from electronic annotation /// 000	0.0666242	0.0487026	0.91338	-1.09484	5 mM down vs 1 mM	4.40021	0.0370808	0.0252812	1
13908	204453_at	7637	ZNF84	zinc finger protein 84	NM_001127372 /// NM_003428	0006350 // transcription // inferred from electronic annotation /// 0006355 // regulati	0005622 // intracellular // inferred from electronic annotation /// 0005634 // nucleus	0003676 // nucleic acid binding // inferred from electronic annotation /// 0003677 // D	0.0693684	0.0282949	0.913414	-1.09479	5 mM down vs 1 mM	4.30131	0.0266785	0.0186072	1
13210	203755_at	701	BUB1B	budding uninhibited by benzimidazoles 1 homolog beta (yeast)	NM_001211	0006468 // protein phosphorylation // inferred from electronic annotation /// 0006915 /	0000775 // chromosome, centromeric region // inferred from electronic annotation /// 00	0000166 // nucleotide binding // inferred from electronic annotation /// 0004672 // pro	0.00235107	0.00535584	0.913459	-1.09474	5 mM down vs 1 mM	19.5614	0.0552977	0.00848064	1
11958	202502_at	34	ACADM	acyl-CoA dehydrogenase, C-4 to C-12 straight chain	NM_000016 /// NM_001127328	0001889 // liver development // inferred from electronic annotation /// 0005978 // glyc	0005739 // mitochondrion // inferred from direct assay /// 0005739 // mitochondrion //	0003995 // acyl-CoA dehydrogenase activity // inferred from direct assay /// 0003995 //	0.035669	0.0128873	0.913704	-1.09445	5 mM down vs 1 mM	6.11362	0.0254381	0.0124827	1
12737	203282_at	2632	GBE1	glucan (1,4-alpha-), branching enzyme 1	NM_000158	0005975 // carbohydrate metabolic process // inferred from electronic annotation /// 00	0005829 // cytosol // not recorded	0003824 // catalytic activity // inferred from electronic annotation /// 0003844 // 1,4	0.0174203	0.015739	0.91372	-1.09443	5 mM down vs 1 mM	8.57274	0.0392208	0.0137252	1
15775	206321_at	5989	RFX1	regulatory factor X, 1 (influences HLA class II expression)	NM_002918	0006350 // transcription // inferred from electronic annotation /// 0006355 // regulati	0005634 // nucleus // inferred from electronic annotation	0003677 // DNA binding // inferred from electronic annotation /// 0003705 // sequence-s	0.0984036	0.0384633	0.913748	-1.09439	5 mM down vs 1 mM	3.49807	0.0254691	0.0218427	1
10743	201287_s_at	6382	SDC1	syndecan 1	NM_001006946 /// NM_002997	0001657 // ureteric bud development // inferred from electronic annotation /// 0009636	0001931 // uropod // inferred from electronic annotation /// 0005737 // cytoplasm // in	0001948 // glycoprotein binding // inferred from electronic annotation /// 0005515 // p	0.0566911	0.0360986	0.91378	-1.09436	5 mM down vs 1 mM	4.80938	0.0337633	0.0210609	1
32952	223668_at	23624	CBLC	Cas-Br-M (murine) ecotropic retroviral transforming sequence c	NM_001130852 /// NM_012116	0007166 // cell surface receptor linked signaling pathway // inferred from electronic a	0005634 // nucleus // inferred from electronic annotation	0001784 // phosphotyrosine binding // inferred from direct assay /// 0004842 // ubiquit	0.0699484	0.0441718	0.913785	-1.09435	5 mM down vs 1 mM	4.28107	0.0337215	0.0236306	1
1327	1554089_s_at	155370 /// 51119	SBDS /// SBDSP1	Shwachman-Bodian-Diamond syndrome /// Shwachman-Bodian-Diamond syndrome pseudogene 1	NM_016038 /// NR_001588 /// NR_024109 /// NR_024110 /// NR_024111	0001833 // inner cell mass cell proliferation // inferred from sequence or structural s	0000922 // spindle pole // inferred from direct assay /// 0005634 // nucleus // inferre	0005515 // protein binding // inferred from physical interaction /// 0008017 // microtu	0.0495068	0.0205809	0.913963	-1.09414	5 mM down vs 1 mM	5.1702	0.0268394	0.0155735	1
34604	225339_at	9043	SPAG9	sperm associated antigen 9	NM_001130528 /// NM_003971	0007283 // spermatogenesis // traceable author statement /// 0030335 // positive regula	0001669 // acrosomal vesicle // inferred from electronic annotation /// 0005737 // cyto	0005515 // protein binding // inferred from physical interaction /// 0016301 // kinase	0.0605827	0.0230757	0.914015	-1.09407	5 mM down vs 1 mM	4.63845	0.0254886	0.0164852	1
44977	235720_at	401262	CRIP3	cysteine-rich protein 3	NM_206922	0042098 // T cell proliferation // inferred from electronic annotation	0005737 // cytoplasm // inferred from electronic annotation	0008270 // zinc ion binding // inferred from electronic annotation /// 0046872 // metal	0.0915101	0.0424665	0.914027	-1.09406	5 mM down vs 1 mM	3.6573	0.0279906	0.0229601	1
30307	221015_s_at	81602	CDADC1	cytidine and dCMP deaminase domain containing 1	NM_001193478 /// NM_030911 /// NR_036439	---	---	0003824 // catalytic activity // inferred from electronic annotation /// 0008270 // zin	0.0755229	0.0425806	0.914078	-1.094	5 mM down vs 1 mM	4.09733	0.0313682	0.0229673	1
32058	222771_s_at	50804	MYEF2	myelin expression factor 2	NM_016132	0006350 // transcription // inferred from electronic annotation /// 0006366 // transcri	0005634 // nucleus // inferred from direct assay /// 0005634 // nucleus // inferred fro	0000166 // nucleotide binding // inferred from electronic annotation /// 0003676 // nuc	0.0612437	0.0466726	0.914118	-1.09395	5 mM down vs 1 mM	4.61087	0.0372113	0.0242111	1
11605	202149_at	4739	NEDD9	neural precursor cell expressed, developmentally down-regulated 9	NM_001142393 /// NM_006403 /// NM_182966	0007010 // cytoskeleton organization // non-traceable author statement /// 0007049 // c	0005634 // nucleus // inferred from electronic annotation /// 0005634 // nucleus // tra	0005515 // protein binding // inferred from physical interaction	0.0904302	0.0351497	0.914169	-1.09389	5 mM down vs 1 mM	3.6837	0.0252397	0.0205552	1
34001	224734_at	3146	HMGB1	high-mobility group box 1	NM_002128	0000122 // negative regulation of transcription from RNA polymerase II promoter // infe	0000793 // condensed chromosome // inferred from direct assay /// 0005615 // extracellu	0003677 // DNA binding // inferred from electronic annotation /// 0003684 // damaged DN	0.0241057	0.0235153	0.914243	-1.0938	5 mM down vs 1 mM	7.38519	0.04075	0.0165534	1
18518	209096_at	7336	UBE2V2	ubiquitin-conjugating enzyme E2 variant 2	NM_003350	0000209 // protein polyubiquitination // traceable author statement /// 0000729 // DNA	0005634 // nucleus // inferred from direct assay /// 0005737 // cytoplasm // traceable	0005515 // protein binding // inferred from physical interaction /// 0005515 // protein	0.00132482	0.000442085	0.91442	-1.09359	5 mM down vs 1 mM	24.3151	0.0251967	0.00310878	1
7835	1565131_x_at	10746	MAP3K2	mitogen-activated protein kinase kinase kinase 2	NM_006609	0000187 // activation of MAPK activity // traceable author statement /// 0006468 // pro	0005634 // nucleus // inferred from electronic annotation /// 0005737 // cytoplasm // i	0000166 // nucleotide binding // inferred from electronic annotation /// 0004672 // pro	0.0941337	0.0416694	0.914451	-1.09355	5 mM down vs 1 mM	3.59487	0.0269337	0.0224768	1
48082	238825_at	93953	ACRC	acidic repeat containing	NM_052957	---	0005634 // nucleus // inferred from electronic annotation	---	0.0262326	0.0281036	0.91482	-1.09311	5 mM down vs 1 mM	7.09657	0.0423804	0.0179159	1
29109	219817_at	51275	C12orf47	chromosome 12 open reading frame 47	NR_015404	---	---	---	0.0630032	0.0324915	0.914846	-1.09308	5 mM down vs 1 mM	4.53935	0.029294	0.0193601	1
18466	209044_x_at	10262	SF3B4	splicing factor 3b, subunit 4, 49kDa	NM_005850	0000375 // RNA splicing, via transesterification reactions // traceable author statemen	0005634 // nucleus // inferred from electronic annotation /// 0005681 // spliceosomal c	0000166 // nucleotide binding // inferred from electronic annotation /// 0003676 // nuc	0.0824628	0.0378406	0.915208	-1.09265	5 mM down vs 1 mM	3.89237	0.0270947	0.0208829	1
5045	1559877_at	285191	LOC285191	Hypothetical protein LOC285191	XM_001128475	---	---	---	0.0362098	0.0158415	0.915253	-1.09259	5 mM down vs 1 mM	6.06802	0.0268235	0.0132614	1
21529	212215_at	9581	PREPL	prolyl endopeptidase-like	NM_001042385 /// NM_001042386 /// NM_001171603 /// NM_001171606 /// NM_001171613 /// NM	0006508 // proteolysis // inferred from electronic annotation	0005737 // cytoplasm // inferred from electronic annotation /// 0005829 // cytosol // i	0004252 // serine-type endopeptidase activity // inferred from electronic annotation //	0.0741961	0.0351815	0.915411	-1.09241	5 mM down vs 1 mM	4.13939	0.0275241	0.019948	1
28550	219258_at	54962	TIPIN	TIMELESS interacting protein	NM_017858	0000076 // DNA replication checkpoint // inferred from mutant phenotype /// 0000077 //	0000790 // nuclear chromatin // inferred from direct assay /// 0005634 // nucleus // in	0005515 // protein binding // inferred from physical interaction /// 0005515 // protein	0.0170388	0.00615813	0.915458	-1.09235	5 mM down vs 1 mM	8.65848	0.02475	0.00857541	1
30510	221219_s_at	54758	KLHDC4	kelch domain containing 4	NM_001184854 /// NM_001184856 /// NM_017566	---	---	0005515 // protein binding // inferred from electronic annotation	0.0860629	0.0336886	0.915579	-1.0922	5 mM down vs 1 mM	3.79489	0.0245332	0.0193944	1
7779	1564840_at	---	---	---	---	---	---	---	0.0133034	0.0204053	0.915592	-1.09219	5 mM down vs 1 mM	9.66096	0.0479785	0.0148987	1
31678	222391_at	55754	TMEM30A	transmembrane protein 30A	NM_001143958 /// NM_018247	---	0016020 // membrane // inferred from electronic annotation /// 0016021 // integral to m	---	0.101867	0.0399907	0.915675	-1.09209	5 mM down vs 1 mM	3.42357	0.024308	0.0213006	1
14466	205011_at	4013	VWA5A	von Willebrand factor A domain containing 5A	NM_001130142 /// NM_014622 /// NM_198315	---	---	---	0.103641	0.0413824	0.915675	-1.09209	5 mM down vs 1 mM	3.38671	0.024523	0.0217228	1
46491	237234_at	9266	CYTH2	cytohesin 2	NM_004228 /// NM_017457	0006897 // endocytosis // traceable author statement /// 0007155 // cell adhesion // tr	0005622 // intracellular // inferred from electronic annotation /// 0005622 // intracel	0005085 // guanyl-nucleotide exchange factor activity // inferred from electronic annot	0.049315	0.023219	0.915812	-1.09193	5 mM down vs 1 mM	5.18078	0.0273247	0.0158227	1
24633	215331_at	22989	MYH15	myosin, heavy chain 15	NM_014981	---	0005737 // cytoplasm // inferred from electronic annotation /// 0016459 // myosin compl	0000166 // nucleotide binding // inferred from electronic annotation /// 0003774 // mot	0.0459593	0.0192229	0.916282	-1.09137	5 mM down vs 1 mM	5.37523	0.0254685	0.0142144	1
12424	202967_at	2941	GSTA4	glutathione S-transferase alpha 4	NM_001512	0008152 // metabolic process // inferred from electronic annotation	0005737 // cytoplasm // inferred from electronic annotation	0004364 // glutathione transferase activity // inferred from direct assay /// 0004364 /	0.0130323	0.00518231	0.916419	-1.0912	5 mM down vs 1 mM	9.74817	0.0252652	0.00777537	1
36199	226936_at	387103	CENPW	centromere protein W	NM_001012507	---	0000775 // chromosome, centromeric region // inferred from electronic annotation /// 00	0003677 // DNA binding // inferred from electronic annotation	0.00461528	0.0022391	0.916463	-1.09115	5 mM down vs 1 mM	15.0186	0.0275236	0.00549789	1
15699	206245_s_at	10625	IVNS1ABP	influenza virus NS1A binding protein	NM_006469	0006383 // transcription from RNA polymerase III promoter // traceable author statement	0005634 // nucleus // inferred from electronic annotation /// 0005654 // nucleoplasm //	0005515 // protein binding // inferred from electronic annotation	0.0832966	0.0390889	0.916549	-1.09105	5 mM down vs 1 mM	3.86929	0.0265345	0.0205731	1
10567	201111_at	1434	CSE1L	CSE1 chromosome segregation 1-like (yeast)	NM_001316	0006810 // transport // inferred from electronic annotation /// 0006886 // intracellula	0005634 // nucleus // inferred from electronic annotation /// 0005634 // nucleus // tra	0005488 // binding // inferred from electronic annotation /// 0005515 // protein bindin	0.00255689	0.0015362	0.916642	-1.09094	5 mM down vs 1 mM	18.939	0.0297778	0.0047169	1
32422	223136_at	51390	AIG1	androgen-induced 1	NM_016108	---	0016020 // membrane // inferred from electronic annotation /// 0016021 // integral to m	---	0.0112046	0.0283934	0.91668	-1.09089	5 mM down vs 1 mM	10.4067	0.0596697	0.0172013	1
34679	225414_at	284996	RNF149	ring finger protein 149	NM_173647	---	0016020 // membrane // inferred from electronic annotation /// 0016021 // integral to m	0005515 // protein binding // inferred from electronic annotation /// 0008270 // zinc i	0.00834722	0.00454948	0.916707	-1.09086	5 mM down vs 1 mM	11.7891	0.0287077	0.00730534	1
27858	218565_at	51490	C9orf114	chromosome 9 open reading frame 114	NM_016390	---	---	---	0.0274393	0.0115144	0.916708	-1.09086	5 mM down vs 1 mM	6.94635	0.0254637	0.0109973	1
38263	229001_at	90673	PPP1R3E	protein phosphatase 1, regulatory (inhibitor) subunit 3E	NR_026862	0005975 // carbohydrate metabolic process // inferred from electronic annotation /// 00	0042587 // glycogen granule // inferred from electronic annotation	0004721 // phosphoprotein phosphatase activity // inferred from electronic annotation	0.0506034	0.0297973	0.916707	-1.09086	5 mM down vs 1 mM	5.11075	0.0300499	0.0176392	1
44057	234800_at	---	---	---	---	---	---	---	0.0181846	0.00702709	0.916824	-1.09072	5 mM down vs 1 mM	8.40829	0.0246046	0.00877871	1
11052	201596_x_at	3875	KRT18	keratin 18	NM_000224 /// NM_199187	0007049 // cell cycle // inferred from electronic annotation /// 0009653 // anatomical	0005737 // cytoplasm // inferred from direct assay /// 0005737 // cytoplasm // inferred	0005198 // structural molecule activity // inferred from electronic annotation /// 0005	0.0765696	0.0372887	0.916935	-1.09059	5 mM down vs 1 mM	4.06484	0.0268809	0.0198391	1
24185	214882_s_at	6427	SRSF2	serine/arginine-rich splicing factor 2	NM_001195427 /// NM_003016 /// NR_036608	0006397 // mRNA processing // inferred from electronic annotation /// 0006397 // mRNA p	0005634 // nucleus // inferred from direct assay /// 0005634 // nucleus // inferred fro	0000166 // nucleotide binding // inferred from electronic annotation /// 0003676 // nuc	0.0452486	0.0190148	0.916997	-1.09052	5 mM down vs 1 mM	5.41885	0.0250831	0.0138866	1
12594	203138_at	8520	HAT1	histone acetyltransferase 1	NM_003642 /// NR_027862	0006323 // DNA packaging // traceable author statement /// 0006348 // chromatin silenci	0005634 // nucleus // inferred from electronic annotation /// 0005634 // nucleus // tra	0004402 // histone acetyltransferase activity // inferred from electronic annotation //	0.00856986	0.00343788	0.917049	-1.09045	5 mM down vs 1 mM	11.6599	0.0250523	0.00644579	1
806	1553366_s_at	200539 /// 51239	ANKRD23 /// ANKRD39	ankyrin repeat domain 23 /// ankyrin repeat domain 39	NM_016466 /// NM_144994	0006631 // fatty acid metabolic process // inferred from electronic annotation	0005634 // nucleus // inferred from electronic annotation /// 0031674 // I band // infe	---	0.115985	0.0465061	0.917137	-1.09035	5 mM down vs 1 mM	3.15159	0.0235516	0.0224188	1
22531	213221_s_at	23235	SIK2	salt-inducible kinase 2	NM_015191	0006468 // protein phosphorylation // inferred from direct assay /// 0006468 // protein	0005634 // nucleus // inferred from electronic annotation /// 0005737 // cytoplasm // i	0000166 // nucleotide binding // inferred from electronic annotation /// 0000287 // mag	0.0222351	0.0115771	0.917228	-1.09024	5 mM down vs 1 mM	7.66861	0.0278161	0.0108818	1
12790	203335_at	5264	PHYH	phytanoyl-CoA 2-hydroxylase	NM_001037537 /// NM_006214	0001561 // fatty acid alpha-oxidation // inferred from electronic annotation /// 000662	0005739 // mitochondrion // inferred from electronic annotation /// 0005777 // peroxiso	0003824 // catalytic activity // traceable author statement /// 0003824 // catalytic ac	0.0827474	0.0321722	0.917311	-1.09014	5 mM down vs 1 mM	3.88446	0.0234484	0.0181094	1
28853	219561_at	51226	COPZ2	coatomer protein complex, subunit zeta 2	NM_016429	0006810 // transport // inferred from electronic annotation /// 0006886 // intracellula	0000139 // Golgi membrane // inferred from electronic annotation /// 0005737 // cytopla	---	0.00459416	0.00219706	0.917326	-1.09013	5 mM down vs 1 mM	15.0462	0.0267789	0.00533933	1
44686	235429_at	---	---	---	---	---	---	---	0.0512441	0.0191308	0.917378	-1.09006	5 mM down vs 1 mM	5.07681	0.0233453	0.0137953	1
1766	1554696_s_at	7298	TYMS	thymidylate synthetase	NM_001071	0006139 // nucleobase, nucleoside, nucleotide and nucleic acid metabolic process // tra	---	0000166 // nucleotide binding // inferred from electronic annotation /// 0004799 // thy	0.069784	0.0497281	0.917387	-1.09005	5 mM down vs 1 mM	4.28679	0.0331293	0.0231847	1
34632	225367_at	55276	PGM2	phosphoglucomutase 2	NM_018290	0005975 // carbohydrate metabolic process // inferred from electronic annotation /// 00	0005737 // cytoplasm // inferred from electronic annotation /// 0005829 // cytosol // n	0000287 // magnesium ion binding // inferred from electronic annotation /// 0004614 //	0.00852754	0.0239832	0.917418	-1.09002	5 mM down vs 1 mM	11.6841	0.0601896	0.0154543	1
19013	209595_at	2963	GTF2F2	general transcription factor IIF, polypeptide 2, 30kDa	NM_004128	0006350 // transcription // inferred from electronic annotation /// 0006366 // transcri	0005634 // nucleus // inferred from direct assay /// 0005634 // nucleus // inferred fro	0000166 // nucleotide binding // inferred from electronic annotation /// 0003677 // DNA	0.0381071	0.0344579	0.917526	-1.08989	5 mM down vs 1 mM	5.91496	0.0368766	0.0187034	1
18181	208758_at	471	ATIC	5-aminoimidazole-4-carboxamide ribonucleotide formyltransferase/IMP cyclohydrolase	NM_004044	0006139 // nucleobase, nucleoside, nucleotide and nucleic acid metabolic process // tra	0005739 // mitochondrion // inferred from electronic annotation	0003824 // catalytic activity // inferred from electronic annotation /// 0003937 // IMP	0.0249158	0.0089082	0.91762	-1.08978	5 mM down vs 1 mM	7.2714	0.0231702	0.00955947	1
28049	218757_s_at	65109	UPF3B	UPF3 regulator of nonsense transcripts homolog B (yeast)	NM_023010 /// NM_080632	0000184 // nuclear-transcribed mRNA catabolic process, nonsense-mediated decay // infer	0005634 // nucleus // inferred from direct assay /// 0005634 // nucleus // non-traceabl	0000166 // nucleotide binding // inferred from electronic annotation /// 0003723 // RNA	0.0187347	0.00782939	0.917647	-1.08974	5 mM down vs 1 mM	8.2955	0.024936	0.0090179	1
39165	229903_x_at	55599	RNPC3	RNA-binding region (RNP1, RRM) containing 3	NM_017619	0006397 // mRNA processing // inferred from electronic annotation /// 0008380 // RNA sp	0005634 // nucleus // inferred from direct assay /// 0005634 // nucleus // inferred fro	0000166 // nucleotide binding // inferred from electronic annotation /// 0003676 // nuc	0.0313953	0.0199785	0.917735	-1.08964	5 mM down vs 1 mM	6.50969	0.0303142	0.0139703	1
16938	207488_at	---	---	---	---	---	---	---	0.0645985	0.039135	0.917733	-1.08964	5 mM down vs 1 mM	4.47676	0.0298172	0.0199813	1
10262	200806_s_at	3329	HSPD1	heat shock 60kDa protein 1 (chaperonin)	NM_002156 /// NM_199440	0002368 // B cell cytokine production // inferred from direct assay /// 0002755 // MyD8	0005615 // extracellular space // inferred from direct assay /// 0005737 // cytoplasm /	0000166 // nucleotide binding // inferred from electronic annotation /// 0001530 // lip	0.0396108	0.0270393	0.917783	-1.08958	5 mM down vs 1 mM	5.80069	0.0315195	0.0163012	1
36984	227722_at	6228	RPS23	ribosomal protein S23	NM_001025	0006412 // translation // inferred by curator /// 0006412 // translation // inferred fr	0005622 // intracellular // inferred from electronic annotation /// 0005829 // cytosol	0003735 // structural constituent of ribosome // inferred from electronic annotation //	0.110171	0.043983	0.917916	-1.08942	5 mM down vs 1 mM	3.25796	0.023101	0.0212719	1
21767	212454_x_at	9987	HNRPDL	heterogeneous nuclear ribonucleoprotein D-like	NM_031372 /// NR_003249	0006350 // transcription // inferred from electronic annotation /// 0006396 // RNA proc	0005634 // nucleus // inferred from electronic annotation /// 0005634 // nucleus // tra	0000166 // nucleotide binding // inferred from electronic annotation /// 0003676 // nuc	0.111678	0.0445648	0.91796	-1.08937	5 mM down vs 1 mM	3.22967	0.0230513	0.021412	1
37640	228378_at	91298	C12orf29	chromosome 12 open reading frame 29	NM_001009894	---	---	---	0.024549	0.0430607	0.917993	-1.08933	5 mM down vs 1 mM	7.3223	0.0511835	0.0209703	1
36868	227606_s_at	57559	STAMBPL1	STAM binding protein-like 1	NM_020799	---	---	0004221 // ubiquitin thiolesterase activity // inferred from electronic annotation ///	0.0763996	0.0293066	0.918085	-1.08922	5 mM down vs 1 mM	4.07008	0.0229066	0.0168841	1
38245	228983_at	---	---	---	---	---	---	---	0.0294922	0.0393163	0.918094	-1.08921	5 mM down vs 1 mM	6.70999	0.0443994	0.0198507	1
422	1552836_at	285267	ZNF619	zinc finger protein 619	NM_001145082 /// NM_001145083 /// NM_001145093 /// NR_026746	0006350 // transcription // inferred from electronic annotation /// 0006355 // regulati	0005622 // intracellular // inferred from electronic annotation /// 0005634 // nucleus	0003676 // nucleic acid binding // inferred from electronic annotation /// 0003677 // D	0.0992903	0.0440076	0.918118	-1.08918	5 mM down vs 1 mM	3.47867	0.0245474	0.0211697	1
32388	223101_s_at	81873	ARPC5L	actin related protein 2/3 complex, subunit 5-like	NM_030978	0030833 // regulation of actin filament polymerization // inferred from electronic anno	0005737 // cytoplasm // inferred from electronic annotation /// 0005856 // cytoskeleton	0003779 // actin binding // inferred from electronic annotation /// 0005515 // protein	0.0475497	0.0183514	0.918193	-1.0891	5 mM down vs 1 mM	5.28079	0.0233005	0.0132369	1
31215	221927_s_at	83451	ABHD11	abhydrolase domain containing 11	NM_001145364 /// NM_148912 /// NM_148913 /// NR_026910 /// NR_026912	---	---	0016787 // hydrolase activity // inferred from electronic annotation	0.00914721	0.00700632	0.918211	-1.08907	5 mM down vs 1 mM	11.3447	0.0320104	0.00846485	1
836	1553405_a_at	64478	CSMD1	CUB and Sushi multiple domains 1	NM_033225	---	0016020 // membrane // inferred from electronic annotation /// 0016021 // integral to m	---	0.116933	0.0468934	0.918225	-1.08906	5 mM down vs 1 mM	3.13493	0.0229014	0.0219157	1
12524	203067_at	8050	PDHX	pyruvate dehydrogenase complex, component X	NM_001135024 /// NM_001166158 /// NM_003477	0008152 // metabolic process // inferred from electronic annotation /// 0010510 // regu	0005739 // mitochondrion // inferred from electronic annotation /// 0005759 // mitochon	0005515 // protein binding // inferred from electronic annotation /// 0008415 // acyltr	0.0564564	0.0215672	0.918408	-1.08884	5 mM down vs 1 mM	4.82018	0.0229325	0.0142728	1
41684	232422_at	87769	A2LD1	AIG2-like domain 1	NM_001195087 /// NM_033110	0042219 // cellular amino acid derivative catabolic process // inferred from direct ass	---	0003839 // gamma-glutamylcyclotransferase activity // inferred from direct assay /// 00	0.0987559	0.0478898	0.918477	-1.08876	5 mM down vs 1 mM	3.49033	0.0256518	0.0220482	1
54179	32625_at	4881	NPR1	natriuretic peptide receptor A/guanylate cyclase A (atrionatriuretic peptide receptor A	NM_000906	0006182 // cGMP biosynthetic process // inferred from direct assay /// 0006182 // cGMP	0005886 // plasma membrane // inferred from electronic annotation /// 0005887 // integr	0000166 // nucleotide binding // inferred from electronic annotation /// 0004383 // gua	0.0841339	0.0393064	0.918538	-1.08869	5 mM down vs 1 mM	3.84643	0.0251607	0.0196239	1
15003	205548_s_at	10950	BTG3	BTG family, member 3	NM_001130914 /// NM_006806	0006979 // response to oxidative stress // inferred from electronic annotation /// 0008	0005737 // cytoplasm // inferred from direct assay	---	0.00972102	0.00401504	0.918594	-1.08862	5 mM down vs 1 mM	11.0567	0.0243573	0.00660883	1
14323	204868_at	3396	ICT1	immature colon carcinoma transcript 1	NM_001545	0006412 // translation // inferred from electronic annotation /// 0006415 // translatio	0005739 // mitochondrion // inferred from direct assay /// 0005739 // mitochondrion //	0003747 // translation release factor activity // inferred from electronic annotation /	0.0538572	0.0277598	0.918699	-1.0885	5 mM down vs 1 mM	4.94401	0.0266112	0.0161475	1
44664	235407_at	---	---	---	---	---	---	---	0.0603887	0.0227558	0.918794	-1.08838	5 mM down vs 1 mM	4.64662	0.0224955	0.0145238	1
38928	229666_s_at	1479	CSTF3	cleavage stimulation factor, 3' pre-RNA, subunit 3, 77kDa	NM_001033505 /// NM_001033506 /// NM_001326	0006378 // mRNA polyadenylation // traceable author statement /// 0006379 // mRNA cleav	0005622 // intracellular // inferred from electronic annotation /// 0005634 // nucleus	0003723 // RNA binding // traceable author statement /// 0003824 // catalytic activity	0.0858677	0.0406149	0.918818	-1.08835	5 mM down vs 1 mM	3.80004	0.0251449	0.0198511	1
21916	212603_at	10240	MRPS31	mitochondrial ribosomal protein S31	NM_005830	---	0005739 // mitochondrion // inferred from electronic annotation /// 0005739 // mitochon	0019904 // protein domain specific binding // inferred from physical interaction	0.0128179	0.00840558	0.91886	-1.0883	5 mM down vs 1 mM	9.81885	0.0295335	0.00902351	1
10975	201519_at	9868	TOMM70A	translocase of outer mitochondrial membrane 70 homolog A (S. cerevisiae)	NM_014820	0006626 // protein targeting to mitochondrion // traceable author statement	0005737 // cytoplasm // inferred from direct assay /// 0005739 // mitochondrion // infe	0004872 // receptor activity // inferred from electronic annotation /// 0005488 // bind	0.0372999	0.0136367	0.919101	-1.08802	5 mM down vs 1 mM	5.97881	0.0223237	0.0112014	1
13380	203925_at	2730	GCLM	glutamate-cysteine ligase, modifier subunit	NM_002061	0006534 // cysteine metabolic process // inferred from electronic annotation /// 000653	0005625 // soluble fraction // inferred from direct assay /// 0005829 // cytosol // non	0004357 // glutamate-cysteine ligase activity // inferred from direct assay /// 0004357	0.105017	0.0422526	0.919129	-1.08799	5 mM down vs 1 mM	3.3587	0.0225548	0.020146	1
35279	226015_at	7559	ZNF12	zinc finger protein 12	NM_006956 /// NM_016265	0006350 // transcription // inferred from electronic annotation /// 0006355 // regulati	0005622 // intracellular // inferred from electronic annotation /// 0005634 // nucleus	0003676 // nucleic acid binding // inferred from electronic annotation /// 0003677 // D	0.0725825	0.0438146	0.919384	-1.08768	5 mM down vs 1 mM	4.1919	0.0285608	0.02044	1
27031	217738_at	10135	NAMPT	nicotinamide phosphoribosyltransferase	NM_005746	0006769 // nicotinamide metabolic process // not recorded /// 0007165 // signal transdu	0005737 // cytoplasm // inferred from electronic annotation /// 0005829 // cytosol // n	0004514 // nicotinate-nucleotide diphosphorylase (carboxylating) activity // inferred f	0.0955439	0.046277	0.919424	-1.08764	5 mM down vs 1 mM	3.56226	0.0250361	0.0210844	1
28030	218738_s_at	51444	RNF138	ring finger protein 138	NM_001191324 /// NM_016271 /// NM_198128	0016055 // Wnt receptor signaling pathway // inferred from electronic annotation	0005622 // intracellular // inferred from electronic annotation	0005515 // protein binding // inferred from electronic annotation /// 0008270 // zinc i	0.00523701	0.00177823	0.919529	-1.08751	5 mM down vs 1 mM	14.2753	0.0220835	0.0046409	1
21786	212473_s_at	9645	MICAL2	microtubule associated monoxygenase, calponin and LIM domain containing 2	NM_014632	0008152 // metabolic process // inferred from electronic annotation /// 0055114 // oxid	0005737 // cytoplasm // inferred from electronic annotation /// 0005856 // cytoskeleton	0004497 // monooxygenase activity // inferred from electronic annotation /// 0008270 //	0.0274683	0.0209136	0.919735	-1.08727	5 mM down vs 1 mM	6.94285	0.0314269	0.0135796	1
18296	208873_s_at	7905	REEP5	receptor accessory protein 5	NM_005669	---	0016020 // membrane // inferred from electronic annotation /// 0016021 // integral to m	0004872 // receptor activity // inferred from electronic annotation /// 0005515 // prot	0.0176005	0.0112871	0.91982	-1.08717	5 mM down vs 1 mM	8.53311	0.0286249	0.0100637	1
207	1552540_s_at	115811	IQCD	IQ motif containing D	NM_138451	---	---	---	0.0550534	0.0270172	0.919876	-1.0871	5 mM down vs 1 mM	4.88606	0.0251477	0.0154405	1
5896	1561272_at	---	---	---	---	---	---	---	0.0711039	0.0465602	0.920013	-1.08694	5 mM down vs 1 mM	4.24142	0.0294629	0.0208394	1
28861	219569_s_at	80723	TMEM22	transmembrane protein 22	NM_001097599 /// NM_001097600 /// NM_025246	---	0005794 // Golgi apparatus // inferred from direct assay /// 0016020 // membrane // inf	---	0.0175566	0.0133493	0.920046	-1.0869	5 mM down vs 1 mM	8.5427	0.0308128	0.0108207	1
52915	243658_at	---	---	---	---	---	---	---	0.0175709	0.0127216	0.920245	-1.08667	5 mM down vs 1 mM	8.53958	0.0299542	0.0105231	1
33686	224415_s_at	84681	HINT2	histidine triad nucleotide binding protein 2	NM_032593	0006694 // steroid biosynthetic process // inferred from electronic annotation /// 0006	0005739 // mitochondrion // inferred from sequence or structural similarity /// 0005739	0003824 // catalytic activity // inferred from electronic annotation /// 0016301 // kin	0.0192458	0.00977045	0.920304	-1.0866	5 mM down vs 1 mM	8.19462	0.0254073	0.00930144	1
23318	214011_s_at	51491	NOP16	NOP16 nucleolar protein homolog (yeast)	NM_016391	---	0005634 // nucleus // inferred from electronic annotation /// 0005730 // nucleolus // i	---	0.0180874	0.0130642	0.920405	-1.08648	5 mM down vs 1 mM	8.42867	0.0298117	0.0106108	1
22355	213044_at	6093	ROCK1	Rho-associated, coiled-coil containing protein kinase 1	NM_005406	0000910 // cytokinesis // inferred from electronic annotation /// 0006468 // protein ph	0000139 // Golgi membrane // inferred from electronic annotation /// 0005622 // intrace	0000166 // nucleotide binding // inferred from electronic annotation /// 0004672 // pro	0.00331075	0.00258837	0.920439	-1.08644	5 mM down vs 1 mM	17.1285	0.0300497	0.00526308	1
21377	212063_at	960	CD44	CD44 molecule (Indian blood group)	NM_000610 /// NM_001001389 /// NM_001001390 /// NM_001001391 /// NM_001001392	0001558 // regulation of cell growth // inferred from electronic annotation /// 0001658	0005634 // nucleus // inferred from electronic annotation /// 0005886 // plasma membran	0004872 // receptor activity // inferred from electronic annotation /// 0005057 // rece	0.00885424	0.0252085	0.92045	-1.08642	5 mM down vs 1 mM	11.5012	0.0562329	0.0146679	1
18897	209476_at	81542	TMX1	thioredoxin-related transmembrane protein 1	NM_030755	0006260 // DNA replication // non-traceable author statement /// 0006810 // transport /	0005624 // membrane fraction // inferred from direct assay /// 0005634 // nucleus // in	0015036 // disulfide oxidoreductase activity // inferred from direct assay /// 0030612	0.0315639	0.0147322	0.920729	-1.0861	5 mM down vs 1 mM	6.49273	0.0241073	0.0111389	1
28294	219002_at	79675	FASTKD1	FAST kinase domains 1	NM_024622	0006915 // apoptosis // inferred from electronic annotation	---	0004672 // protein kinase activity // inferred from electronic annotation /// 0005524 /	0.109106	0.0456945	0.920835	-1.08597	5 mM down vs 1 mM	3.27825	0.0220414	0.0201706	1
37542	228280_at	92092	ZC3HAV1L	zinc finger CCCH-type, antiviral 1-like	NM_080660	---	---	---	0.0460738	0.017687	0.920889	-1.08591	5 mM down vs 1 mM	5.36829	0.021689	0.0121206	1
35898	226635_at	401504	LOC401504	hypothetical LOC401504	NR_036592	---	---	---	0.0393134	0.0207336	0.920931	-1.08586	5 mM down vs 1 mM	5.82283	0.0254335	0.0131037	1
27596	218303_x_at	51315	KRCC1	lysine-rich coiled-coil 1	NM_016618	---	---	---	0.0645032	0.0283949	0.920995	-1.08578	5 mM down vs 1 mM	4.48045	0.022992	0.0153949	1
12033	202577_s_at	55308	DDX19A	DEAD (Asp-Glu-Ala-As) box polypeptide 19A	NM_018332	0006810 // transport // inferred from electronic annotation /// 0015031 // protein tran	0005634 // nucleus // inferred from electronic annotation /// 0005643 // nuclear pore /	0000166 // nucleotide binding // inferred from electronic annotation /// 0003676 // nuc	0.106366	0.0429348	0.921067	-1.0857	5 mM down vs 1 mM	3.33171	0.021468	0.0193306	1
11686	202230_s_at	10523	CHERP	calcium homeostasis endoplasmic reticulum protein	NM_006387	0006396 // RNA processing // inferred from electronic annotation /// 0006874 // cellula	0005622 // intracellular // inferred from electronic annotation /// 0005737 // cytoplas	0003676 // nucleic acid binding // inferred from electronic annotation /// 0003723 // R	0.0550637	0.0297277	0.921278	-1.08545	5 mM down vs 1 mM	4.88556	0.0255015	0.0156593	1
29153	219861_at	55192	DNAJC17	DnaJ (Hsp40) homolog, subfamily C, member 17	NM_018163	0006457 // protein folding // inferred from electronic annotation	---	0000166 // nucleotide binding // inferred from electronic annotation /// 0003676 // nuc	0.0695065	0.0448826	0.921294	-1.08543	5 mM down vs 1 mM	4.29647	0.0282403	0.0197188	1
910	1553499_s_at	327657	SERPINA9	serpin peptidase inhibitor, clade A (alpha-1 antiproteinase, antitrypsin), member 9	NM_001042518 /// NM_175739	---	0005576 // extracellular region // inferred from electronic annotation /// 0005737 // c	0004867 // serine-type endopeptidase inhibitor activity // inferred from direct assay /	0.0607769	0.0414827	0.921302	-1.08542	5 mM down vs 1 mM	4.6303	0.0290671	0.0188327	1
39265	230003_at	---	---	---	---	---	---	---	0.00401568	0.00325444	0.921342	-1.08537	5 mM down vs 1 mM	15.8742	0.0298471	0.0056407	1
45873	236616_at	---	---	---	---	---	---	---	0.0560888	0.0387475	0.921358	-1.08535	5 mM down vs 1 mM	4.83723	0.029162	0.018086	1
287	1552652_at	89781	HPS4	Hermansky-Pudlak syndrome 4	NM_022081 /// NM_152841	0006605 // protein targeting // inferred from direct assay /// 0006996 // organelle org	0005624 // membrane fraction // inferred from direct assay /// 0005737 // cytoplasm //	0005515 // protein binding // inferred from physical interaction /// 0042803 // protein	0.023643	0.0286624	0.921399	-1.08531	5 mM down vs 1 mM	7.45251	0.0380263	0.0153075	1
18093	208669_s_at	23741	EID1	EP300 interacting inhibitor of differentiation 1	NM_014335	0000122 // negative regulation of transcription from RNA polymerase II promoter // infe	0005634 // nucleus // inferred from physical interaction /// 0005634 // nucleus // infe	0003714 // transcription corepressor activity // inferred from sequence or structural s	0.0148365	0.0187018	0.921534	-1.08515	5 mM down vs 1 mM	9.20894	0.037598	0.0122483	1
16872	207422_at	8748	ADAM20	ADAM metallopeptidase domain 20	NM_003814	0006508 // proteolysis // inferred from electronic annotation /// 0007338 // single fer	0016020 // membrane // inferred from electronic annotation /// 0016021 // integral to m	0004222 // metalloendopeptidase activity // inferred from electronic annotation /// 000	0.0298232	0.0376315	0.92163	-1.08503	5 mM down vs 1 mM	6.67394	0.0392908	0.0176616	1
10082	200626_s_at	9782	MATR3	matrin 3	NM_001194954 /// NM_001194955 /// NM_001194956 /// NM_018834 /// NM_199189 /// NR_03653	---	0005622 // intracellular // inferred from electronic annotation /// 0005634 // nucleus	0000166 // nucleotide binding // inferred from electronic annotation /// 0003676 // nuc	0.0578041	0.0215438	0.921767	-1.08487	5 mM down vs 1 mM	4.75893	0.0207289	0.0130674	1
34096	224830_at	11051	NUDT21	nudix (nucleoside diphosphate linked moiety X)-type motif 21	NM_007006	0006397 // mRNA processing // inferred from direct assay /// 0006397 // mRNA processing	0005634 // nucleus // inferred from electronic annotation /// 0005813 // centrosome //	0003723 // RNA binding // inferred from direct assay /// 0003723 // RNA binding // infe	0.0198607	0.0123013	0.921867	-1.08476	5 mM down vs 1 mM	8.07787	0.0267232	0.0099246	1
35106	225841_at	113802	C1orf59	chromosome 1 open reading frame 59	NM_001102592 /// NM_144584	---	---	---	0.049775	0.028082	0.921865	-1.08476	5 mM down vs 1 mM	5.15551	0.0257007	0.0149553	1
2708	1555968_a_at	---	---	---	---	---	---	---	0.111371	0.0488889	0.921897	-1.08472	5 mM down vs 1 mM	3.2354	0.0220149	0.0204132	1
27870	218577_at	55631	LRRC40	leucine rich repeat containing 40	NM_017768	---	---	0005515 // protein binding // inferred from electronic annotation	0.0265362	0.0106292	0.921973	-1.08463	5 mM down vs 1 mM	7.05793	0.0217599	0.00924912	1
10207	200751_s_at	3183	HNRNPC	heterogeneous nuclear ribonucleoprotein C (C1/C2)	NM_001077442 /// NM_001077443 /// NM_004500 /// NM_031314	0000398 // nuclear mRNA splicing, via spliceosome // inferred by curator /// 0006397 //	0005634 // nucleus // inferred from electronic annotation /// 0005681 // spliceosomal c	0000166 // nucleotide binding // inferred from electronic annotation /// 0003676 // nuc	0.00220874	0.00346554	0.922171	-1.0844	5 mM down vs 1 mM	20.036	0.0378135	0.00566184	1
38312	229050_s_at	84973	SNHG7	small nucleolar RNA host gene 7 (non-protein coding)	NR_003672 /// NR_024542 /// NR_024543	---	---	---	0.0670508	0.0352746	0.922219	-1.08434	5 mM down vs 1 mM	4.38448	0.0245065	0.0167681	1
38142	228880_at	339983	NAT8L	N-acetyltransferase 8-like (GCN5-related, putative)	NM_178557	0008152 // metabolic process // inferred from electronic annotation	0016020 // membrane // inferred from electronic annotation /// 0016021 // integral to m	0008080 // N-acetyltransferase activity // inferred from electronic annotation /// 0008	0.0587169	0.0378432	0.922419	-1.08411	5 mM down vs 1 mM	4.71851	0.0272855	0.017348	1
19177	209761_s_at	3431	SP110	SP110 nuclear body protein	NM_001185015 /// NM_004509 /// NM_004510 /// NM_080424	0006350 // transcription // inferred from electronic annotation /// 0044419 // interspe	0005634 // nucleus // inferred from electronic annotation /// 0005634 // nucleus // tra	0003677 // DNA binding // inferred from electronic annotation /// 0003677 // DNA bindin	0.0419465	0.0269052	0.922467	-1.08405	5 mM down vs 1 mM	5.63421	0.027019	0.0143866	1
11622	202166_s_at	5504	PPP1R2	protein phosphatase 1, regulatory (inhibitor) subunit 2	NM_006241	0005975 // carbohydrate metabolic process // inferred from electronic annotation /// 00	---	0004864 // phosphoprotein phosphatase inhibitor activity // inferred from electronic an	0.0493481	0.040651	0.922499	-1.08401	5 mM down vs 1 mM	5.17896	0.0311252	0.0180298	1
561	1553034_at	10806	SDCCAG8	serologically defined colon cancer antigen 8	NM_006642	---	0005737 // cytoplasm // inferred from electronic annotation /// 0005813 // centrosome /	---	0.00609825	0.00313472	0.922577	-1.08392	5 mM down vs 1 mM	13.4205	0.0240436	0.00537467	1
24132	214829_at	10157	AASS	aminoadipate-semialdehyde synthase	NM_005763	0006554 // lysine catabolic process // non-traceable author statement /// 0008152 // me	0005739 // mitochondrion // traceable author statement /// 0005739 // mitochondrion //	0003824 // catalytic activity // inferred from electronic annotation /// 0005488 // bin	0.083485	0.0377822	0.922639	-1.08385	5 mM down vs 1 mM	3.86412	0.0221928	0.0172299	1
14259	204804_at	6737	TRIM21	tripartite motif-containing 21	NM_003141	0000209 // protein polyubiquitination // inferred from direct assay /// 0006513 // prot	0000932 // cytoplasmic mRNA processing body // inferred from electronic annotation ///	0003677 // DNA binding // inferred from electronic annotation /// 0003723 // RNA bindin	0.109529	0.0433499	0.922686	-1.08379	5 mM down vs 1 mM	3.27015	0.0202939	0.0186174	1
11073	201617_x_at	800	CALD1	caldesmon 1	NM_004342 /// NM_033138 /// NM_033139 /// NM_033140 /// NM_033157	0006928 // cellular component movement // traceable author statement /// 0006936 // mus	0005624 // membrane fraction // inferred from electronic annotation /// 0005737 // cyto	0003779 // actin binding // inferred from electronic annotation /// 0003779 // actin bi	0.111743	0.04422	0.922695	-1.08378	5 mM down vs 1 mM	3.22847	0.0202637	0.0188297	1
28290	218998_at	54942	C9orf6	chromosome 9 open reading frame 6	NM_017832	0006546 // glycine catabolic process // inferred from electronic annotation	0005739 // mitochondrion // inferred from electronic annotation /// 0005960 // glycine	---	0.014342	0.0225386	0.922811	-1.08365	5 mM down vs 1 mM	9.34765	0.0405135	0.0130023	1
28181	218889_at	64318	NOC3L	nucleolar complex associated 3 homolog (S. cerevisiae)	NM_022451	0045444 // fat cell differentiation // inferred from electronic annotation	0005634 // nucleus // inferred from electronic annotation /// 0005730 // nucleolus // i	0005488 // binding // inferred from electronic annotation	0.0328384	0.034848	0.922841	-1.08361	5 mM down vs 1 mM	6.3683	0.0347692	0.0163792	1
34671	225406_at	57045	TWSG1	twisted gastrulation homolog 1 (Drosophila)	NM_020648	0001503 // ossification // inferred from electronic annotation /// 0001707 // mesoderm	0005576 // extracellular region // inferred from electronic annotation /// 0005615 // e	0005515 // protein binding // inferred from electronic annotation	0.0327118	0.0140997	0.92292	-1.08352	5 mM down vs 1 mM	6.38036	0.0218831	0.0102893	1
54445	48031_r_at	10826	C5orf4	chromosome 5 open reading frame 4	NM_032385	0006633 // fatty acid biosynthetic process // inferred from electronic annotation /// 0	0005783 // endoplasmic reticulum // inferred from electronic annotation /// 0016020 //	0005506 // iron ion binding // inferred from electronic annotation /// 0016491 // oxido	0.0190332	0.0190039	0.922915	-1.08352	5 mM down vs 1 mM	8.23614	0.0326636	0.0118977	1
18496	209074_s_at	11170	FAM107A	family with sequence similarity 107, member A	NM_001076778 /// NM_007177	0001558 // regulation of cell growth // inferred from direct assay /// 0040008 // regul	0005634 // nucleus // inferred from direct assay /// 0005634 // nucleus // inferred fro	0005515 // protein binding // inferred from physical interaction	0.0402245	0.034018	0.922976	-1.08345	5 mM down vs 1 mM	5.7557	0.0308955	0.0161034	1
60	1552315_at	170575	GIMAP1	GTPase, IMAP family member 1	NM_130759	---	0005783 // endoplasmic reticulum // inferred from electronic annotation /// 0005789 //	0005525 // GTP binding // inferred from electronic annotation	0.0147744	0.00553733	0.92306	-1.08335	5 mM down vs 1 mM	9.22601	0.0206965	0.00672983	1
9198	1569391_at	8658	TNKS	tankyrase, TRF1-interacting ankyrin-related ADP-ribose polymerase	NM_003747	0006471 // protein ADP-ribosylation // inferred from direct assay /// 0006810 // transp	0000139 // Golgi membrane // inferred from electronic annotation /// 0000242 // pericen	0003950 // NAD+ ADP-ribosyltransferase activity // inferred from direct assay /// 00039	0.106755	0.049117	0.92307	-1.08334	5 mM down vs 1 mM	3.32401	0.0219772	0.0198349	1
10469	201013_s_at	10606	PAICS	phosphoribosylaminoimidazole carboxylase, phosphoribosylaminoimidazole succinocarboxami	NM_001079524 /// NM_001079525 /// NM_006452	0006164 // purine nucleotide biosynthetic process // inferred from electronic annotatio	---	0000166 // nucleotide binding // inferred from electronic annotation /// 0003824 // cat	0.0537965	0.0284718	0.923082	-1.08333	5 mM down vs 1 mM	4.947	0.0240432	0.0145804	1
35417	226153_s_at	246175	CNOT6L	CCR4-NOT transcription complex, subunit 6-like	NM_144571	0006397 // mRNA processing // inferred from electronic annotation	0005737 // cytoplasm // inferred from electronic annotation	0004518 // nuclease activity // inferred from electronic annotation /// 0004527 // exon	0.0224963	0.0270157	0.923092	-1.08332	5 mM down vs 1 mM	7.62716	0.036042	0.0141764	1
37126	227864_s_at	93343	FAM125A	family with sequence similarity 125, member A	NM_138401	0006810 // transport // inferred from electronic annotation /// 0015031 // protein tran	0005634 // nucleus // inferred from electronic annotation /// 0005737 // cytoplasm // i	0017124 // SH3 domain binding // inferred from electronic annotation	0.0150225	0.00555958	0.923139	-1.08326	5 mM down vs 1 mM	9.15833	0.0205363	0.00672709	1
27418	218125_s_at	55246	CCDC25	coiled-coil domain containing 25	NM_018246	---	---	---	0.0222174	0.0165998	0.923148	-1.08325	5 mM down vs 1 mM	7.67145	0.0282869	0.0110619	1
25623	216323_x_at	113457	TUBA3D	tubulin, alpha 3d	NM_080386	0007017 // microtubule-based process // non-traceable author statement /// 0007017 // m	0005874 // microtubule // non-traceable author statement /// 0005874 // microtubule //	0000166 // nucleotide binding // inferred from electronic annotation /// 0003924 // GTP	0.023495	0.00837256	0.923265	-1.08311	5 mM down vs 1 mM	7.4744	0.0199772	0.00801824	1
19891	210491_at	---	---	---	---	---	---	---	0.0740516	0.0286378	0.923421	-1.08293	5 mM down vs 1 mM	4.14403	0.0200184	0.014492	1
31240	221952_x_at	57570	TRMT5	TRM5 tRNA methyltransferase 5 homolog (S. cerevisiae)	NM_020810	0008033 // tRNA processing // inferred from electronic annotation	0005737 // cytoplasm // inferred from electronic annotation	0008168 // methyltransferase activity // inferred from electronic annotation /// 000901	0.0659198	0.0250766	0.923478	-1.08286	5 mM down vs 1 mM	4.42647	0.0199068	0.0134916	1
28688	219396_s_at	79661	NEIL1	nei endonuclease VIII-like 1 (E. coli)	NM_024608	0006281 // DNA repair // inferred from electronic annotation /// 0006284 // base-excisi	0005634 // nucleus // inferred from direct assay /// 0005634 // nucleus // inferred fro	0003676 // nucleic acid binding // inferred from electronic annotation /// 0003677 // D	0.0219247	0.0235272	0.923502	-1.08284	5 mM down vs 1 mM	7.71872	0.0335644	0.0130453	1
36709	227446_s_at	55449	C14orf167	chromosome 14 open reading frame 167	NR_023921 /// NR_023922 /// NR_023923 /// NR_023924	---	---	---	0.0626506	0.0401605	0.923592	-1.08273	5 mM down vs 1 mM	4.55347	0.0263846	0.0173832	1
32523	223238_s_at	55193	PBRM1	polybromo 1	NM_018165 /// NM_018313 /// NM_181042	0001890 // placenta development // inferred from electronic annotation /// 0006338 // c	0000228 // nuclear chromosome // non-traceable author statement /// 0000776 // kinetoch	0003677 // DNA binding // inferred from electronic annotation /// 0003682 // chromatin	0.0548667	0.0203567	0.92364	-1.08267	5 mM down vs 1 mM	4.89499	0.0197005	0.0120739	1
35746	226482_s_at	100131187	TSTD1	thiosulfate sulfurtransferase (rhodanese)-like domain containing 1	NM_001113205 /// NM_001113206 /// NM_001113207	---	0005737 // cytoplasm // inferred from direct assay /// 0005737 // cytoplasm // inferred	---	0.0356456	0.0461257	0.923732	-1.08256	5 mM down vs 1 mM	6.11562	0.0382571	0.0187669	1
10474	201018_at	1964	EIF1AX	eukaryotic translation initiation factor 1A, X-linked	NM_001412	0006412 // translation // inferred from electronic annotation /// 0006413 // translatio	0005737 // cytoplasm // inferred from direct assay /// 0005829 // cytosol // not record	0003723 // RNA binding // inferred from electronic annotation /// 0003743 // translatio	0.0286376	0.0119439	0.923824	-1.08246	5 mM down vs 1 mM	6.80563	0.0210639	0.00928521	1
11499	202043_s_at	6611	SMS	spermine synthase	NM_004595	0006555 // methionine metabolic process // traceable author statement /// 0006595 // po	0005829 // cytosol // not recorded	0003824 // catalytic activity // inferred from electronic annotation /// 0004766 // spe	0.0322191	0.0142878	0.923973	-1.08228	5 mM down vs 1 mM	6.42794	0.0215592	0.010062	1
10758	201302_at	307	ANXA4	annexin A4	NM_001153	0006916 // anti-apoptosis // traceable author statement /// 0007165 // signal transduct	0005737 // cytoplasm // inferred from direct assay /// 0005737 // cytoplasm // traceabl	0004859 // phospholipase inhibitor activity // non-traceable author statement /// 00055	0.0156493	0.00909796	0.924012	-1.08224	5 mM down vs 1 mM	8.99377	0.0244486	0.00815519	1
12399	202942_at	2109	ETFB	electron-transfer-flavoprotein, beta polypeptide	NM_001014763 /// NM_001985	0006810 // transport // inferred from electronic annotation /// 0022900 // electron tra	0005739 // mitochondrion // inferred from electronic annotation /// 0005759 // mitochon	0009055 // electron carrier activity // inferred from electronic annotation /// 0009055	0.00332578	0.00492838	0.924126	-1.0821	5 mM down vs 1 mM	17.0982	0.035454	0.00622066	1
13135	203680_at	5577	PRKAR2B	protein kinase, cAMP-dependent, regulatory, type II, beta	NM_002736	0001932 // regulation of protein phosphorylation // inferred from electronic annotation	0000267 // cell fraction // inferred from electronic annotation /// 0005624 // membrane	0000166 // nucleotide binding // inferred from electronic annotation /// 0008603 // cAM	0.0428589	0.0246707	0.924143	-1.08208	5 mM down vs 1 mM	5.5725	0.0244021	0.0131371	1
29114	219822_at	9617	MTRF1	mitochondrial translational release factor 1	NM_004294	0006412 // translation // inferred from electronic annotation /// 0006415 // translatio	0005737 // cytoplasm // inferred from electronic annotation /// 0005739 // mitochondrio	0003747 // translation release factor activity // traceable author statement /// 000374	0.0841361	0.0416587	0.924146	-1.08208	5 mM down vs 1 mM	3.84637	0.0224184	0.0174854	1
22403	213092_x_at	23234	DNAJC9	DnaJ (Hsp40) homolog, subfamily C, member 9	NM_015190	0006412 // translation // inferred from electronic annotation	0005622 // intracellular // inferred from electronic annotation /// 0005840 // ribosome	0003735 // structural constituent of ribosome // inferred from electronic annotation //	0.102474	0.040732	0.92422	-1.08199	5 mM down vs 1 mM	3.41087	0.0195848	0.0172256	1
1234	1553956_at	65062	ALS2CR4	amyotrophic lateral sclerosis 2 (juvenile) chromosome region, candidate 4	NM_001044385 /// NM_152388	---	0016020 // membrane // inferred from electronic annotation /// 0016021 // integral to m	0005515 // protein binding // inferred from physical interaction	0.0489878	0.0207811	0.924326	-1.08187	5 mM down vs 1 mM	5.19896	0.0207488	0.0119728	1
18686	209264_s_at	7106	TSPAN4	tetraspanin 4	NM_001025234 /// NM_001025235 /// NM_001025236 /// NM_001025237 /// NM_001025238 /// NM	0006461 // protein complex assembly // traceable author statement	0005886 // plasma membrane // traceable author statement /// 0005887 // integral to pla	0005515 // protein binding // inferred from electronic annotation	0.0172965	0.0350784	0.924383	-1.0818	5 mM down vs 1 mM	8.60029	0.0451879	0.0157627	1
10267	200811_at	1153	CIRBP	cold inducible RNA binding protein	NM_001280 /// NR_023312 /// NR_023313	0006950 // response to stress // inferred from electronic annotation /// 0009409 // res	0005634 // nucleus // inferred from direct assay /// 0005634 // nucleus // inferred fro	0000166 // nucleotide binding // inferred from electronic annotation /// 0003676 // nuc	0.100934	0.043289	0.924519	-1.08164	5 mM down vs 1 mM	3.44331	0.0203108	0.0176959	1
41186	231924_at	100506305	LOC100506305	hypothetical LOC100506305	XR_109064 /// XR_109065 /// XR_109066 /// XR_109067 /// XR_109068 /// XR_111166 /// XR_	---	---	---	0.00328723	0.049214	0.924535	-1.08162	5 mM down vs 1 mM	17.1764	0.10924	0.0190795	1
27391	218098_at	10564	ARFGEF2	ADP-ribosylation factor guanine nucleotide-exchange factor 2 (brefeldin A-inhibited)	NM_006420	0006887 // exocytosis // inferred from electronic annotation /// 0006887 // exocytosis	0000139 // Golgi membrane // inferred from direct assay /// 0005622 // intracellular //	0005085 // guanyl-nucleotide exchange factor activity // inferred from direct assay ///	0.0354035	0.0133925	0.924723	-1.08141	5 mM down vs 1 mM	6.13635	0.0195515	0.00955854	1
10233	200777_s_at	9689	BZW1	basic leucine zipper and W2 domains 1	NM_014670	0006350 // transcription // inferred from electronic annotation /// 0016070 // RNA meta	0005737 // cytoplasm // inferred from direct assay	0005488 // binding // inferred from electronic annotation /// 0005515 // protein bindin	0.0659237	0.0248887	0.925026	-1.08105	5 mM down vs 1 mM	4.42633	0.0190029	0.0128794	1
34973	225708_at	55588	MED29	mediator complex subunit 29	NM_017592	0006350 // transcription // inferred from electronic annotation /// 0045449 // regulati	0005634 // nucleus // inferred from electronic annotation /// 0016592 // mediator compl	0005515 // protein binding // inferred from physical interaction	0.0525535	0.036724	0.925051	-1.08102	5 mM down vs 1 mM	5.00917	0.026507	0.0158751	1
31222	221934_s_at	55152	DALRD3	DALR anticodon binding domain containing 3	NM_001009996 /// NM_018114	0006412 // translation // inferred from electronic annotation /// 0006418 // tRNA amino	0005737 // cytoplasm // inferred from electronic annotation	0000166 // nucleotide binding // inferred from electronic annotation /// 0004812 // ami	0.0404431	0.0160119	0.925086	-1.08098	5 mM down vs 1 mM	5.7399	0.0197204	0.010307	1
31609	222322_at	---	---	---	---	---	---	---	0.063479	0.0495885	0.925126	-1.08093	5 mM down vs 1 mM	4.52046	0.0284123	0.0188558	1
11463	202007_at	4811	NID1	nidogen 1	NM_002508	0007155 // cell adhesion // inferred from electronic annotation /// 0007160 // cell-mat	0005576 // extracellular region // inferred from electronic annotation /// 0005578 // p	0005509 // calcium ion binding // inferred from electronic annotation /// 0005515 // pr	0.0377189	0.0136841	0.925393	-1.08062	5 mM down vs 1 mM	5.94544	0.0187844	0.00947841	1
32035	222748_s_at	54957	TXNL4B	thioredoxin-like 4B	NM_001142317 /// NM_001142318 /// NM_017853	0006397 // mRNA processing // inferred from electronic annotation /// 0007049 // cell c	0005634 // nucleus // inferred from electronic annotation /// 0005681 // spliceosomal c	---	0.00161046	0.0213761	0.925543	-1.08045	5 mM down vs 1 mM	22.594	0.0884351	0.0117423	1
10914	201458_s_at	9184	BUB3	budding uninhibited by benzimidazoles 3 homolog (yeast)	NM_001007793 /// NM_004725	0000070 // mitotic sister chromatid segregation // inferred from electronic annotation	0000775 // chromosome, centromeric region // inferred from electronic annotation /// 00	0005515 // protein binding // inferred from physical interaction	0.0961924	0.0373631	0.925653	-1.08032	5 mM down vs 1 mM	3.54748	0.0186396	0.0157629	1
25411	216111_x_at	5387	PMS2P3	postmeiotic segregation increased 2 pseudogene 3	NR_028059	0006298 // mismatch repair // inferred from electronic annotation /// 0006298 // mismat	0005622 // intracellular // inferred from electronic annotation	0003676 // nucleic acid binding // inferred from electronic annotation /// 0003684 // d	0.0193936	0.0105785	0.925733	-1.08023	5 mM down vs 1 mM	8.1661	0.0226672	0.00832731	1
27282	217989_at	51170	HSD17B11	hydroxysteroid (17-beta) dehydrogenase 11	NM_016245	0006694 // steroid biosynthetic process // inferred from electronic annotation /// 0006	0005576 // extracellular region // inferred from electronic annotation /// 0005634 // n	0003824 // catalytic activity // inferred from electronic annotation /// 0004303 // est	0.0508518	0.0363746	0.925748	-1.08021	5 mM down vs 1 mM	5.09753	0.0263144	0.0154865	1
14673	205218_at	10621	POLR3F	polymerase (RNA) III (DNA directed) polypeptide F, 39 kDa	NM_006466	0006350 // transcription // inferred from electronic annotation /// 0006359 // regulati	0005634 // nucleus // inferred from electronic annotation /// 0005666 // DNA-directed R	0003677 // DNA binding // inferred from electronic annotation /// 0003899 // DNA-direct	0.043001	0.0366202	0.926094	-1.0798	5 mM down vs 1 mM	5.56305	0.0285469	0.0153946	1
11037	201581_at	56255	TMX4	thioredoxin-related transmembrane protein 4	NM_021156	0006810 // transport // inferred from electronic annotation /// 0022900 // electron tra	0016020 // membrane // inferred from electronic annotation /// 0016021 // integral to m	---	0.0264124	0.0323952	0.926474	-1.07936	5 mM down vs 1 mM	7.07361	0.0335579	0.0142323	1
31784	222497_x_at	51068	NMD3	NMD3 homolog (S. cerevisiae)	NM_015938	0006810 // transport // inferred from electronic annotation /// 0015031 // protein tran	0005634 // nucleus // inferred from electronic annotation /// 0005654 // nucleoplasm //	---	0.018077	0.00845418	0.926572	-1.07925	5 mM down vs 1 mM	8.43086	0.0206503	0.00734812	1
12480	203023_at	51491	NOP16	NOP16 nucleolar protein homolog (yeast)	NM_016391	---	0005634 // nucleus // inferred from electronic annotation /// 0005730 // nucleolus // i	---	0.0392174	0.0146476	0.926577	-1.07924	5 mM down vs 1 mM	5.83002	0.0184041	0.00947034	1
28509	219217_at	79731	NARS2	asparaginyl-tRNA synthetase 2, mitochondrial (putative)	NM_024678 /// NR_027479	0006412 // translation // inferred from electronic annotation /// 0006418 // tRNA amino	0005737 // cytoplasm // inferred from electronic annotation /// 0005739 // mitochondrio	0000166 // nucleotide binding // inferred from electronic annotation /// 0003676 // nuc	0.0115258	0.00989095	0.926947	-1.07881	5 mM down vs 1 mM	10.281	0.0267425	0.00780346	1
32490	223204_at	51313	FAM198B	family with sequence similarity 198, member B	NM_001031700 /// NM_001128424 /// NM_016613	---	0000139 // Golgi membrane // inferred from electronic annotation /// 0005794 // Golgi a	---	0.0662341	0.0253267	0.926949	-1.07881	5 mM down vs 1 mM	4.41471	0.0181207	0.0123139	1
25635	216336_x_at	100505584 /// 4493	LOC100505584 /// MT1E	hypothetical protein LOC100505584 /// metallothionein 1E	NM_175617 /// XM_003118958 /// XM_003119788 /// XM_003120353	---	0005737 // cytoplasm // non-traceable author statement	0005507 // copper ion binding // non-traceable author statement /// 0008270 // zinc ion	0.0319806	0.0137297	0.927177	-1.07854	5 mM down vs 1 mM	6.45132	0.0194132	0.00902754	1
27024	217731_s_at	9445	ITM2B	integral membrane protein 2B	NM_021999	0006915 // apoptosis // inferred from electronic annotation /// 0006917 // induction of	0000139 // Golgi membrane // inferred from electronic annotation /// 0005794 // Golgi a	0001540 // beta-amyloid binding // inferred from physical interaction /// 0005515 // pr	0.0729457	0.0285341	0.927248	-1.07846	5 mM down vs 1 mM	4.17995	0.0181149	0.0130013	1
11380	201924_at	4299	AFF1	AF4/FMR2 family, member 1	NM_001166693 /// NM_005935	0045893 // positive regulation of transcription, DNA-dependent // inferred from electro	0005634 // nucleus // inferred from electronic annotation	0003700 // sequence-specific DNA binding transcription factor activity // traceable aut	0.0116281	0.0350365	0.927324	-1.07837	5 mM down vs 1 mM	10.2419	0.0495202	0.0145051	1
26559	217266_at	6138	RPL15	ribosomal protein L15	NM_002948	0006412 // translation // traceable author statement /// 0006412 // translation // infe	0005622 // intracellular // inferred from electronic annotation /// 0005829 // cytosol	0003723 // RNA binding // traceable author statement /// 0003735 // structural constitu	0.0107066	0.0112943	0.927375	-1.07831	5 mM down vs 1 mM	10.6114	0.028978	0.00819249	1
38549	229287_at	22990	PCNX	pecanex homolog (Drosophila)	NM_014982	---	0016020 // membrane // inferred from electronic annotation /// 0016021 // integral to m	---	0.0831306	0.0390904	0.927394	-1.07829	5 mM down vs 1 mM	3.87386	0.0198779	0.0153939	1
22445	213134_x_at	10950	BTG3	BTG family, member 3	NM_001130914 /// NM_006806	0006979 // response to oxidative stress // inferred from electronic annotation /// 0008	0005737 // cytoplasm // inferred from direct assay	---	0.0238216	0.0124784	0.927455	-1.07822	5 mM down vs 1 mM	7.42632	0.0211943	0.00856183	1
21934	212621_at	23306	TMEM194A	transmembrane protein 194A	NM_001130963 /// NM_015257	---	0016020 // membrane // inferred from electronic annotation /// 0016021 // integral to m	---	0.0603111	0.0252321	0.927477	-1.07819	5 mM down vs 1 mM	4.6499	0.0187635	0.0121058	1
1515	1554351_a_at	261726	TIPRL	TIP41, TOR signaling pathway regulator-like (S. cerevisiae)	NM_001031800 /// NM_152902	0000077 // DNA damage checkpoint // inferred from mutant phenotype /// 0034048 // negat	0005737 // cytoplasm // inferred from electronic annotation	0005515 // protein binding // inferred from physical interaction	0.0102398	0.00544926	0.927541	-1.07812	5 mM down vs 1 mM	10.8152	0.0212686	0.00589964	1
54001	244743_x_at	7697	ZNF138	zinc finger protein 138	NM_001160183 /// NM_006524 /// NR_027660 /// NR_027661	0006350 // transcription // inferred from electronic annotation /// 0006355 // regulati	0005622 // intracellular // inferred from electronic annotation /// 0005634 // nucleus	0003676 // nucleic acid binding // inferred from electronic annotation /// 0003677 // D	0.105808	0.0456571	0.927702	-1.07793	5 mM down vs 1 mM	3.34282	0.0185992	0.0166918	1
17469	208032_s_at	2892	GRIA3	glutamate receptor, ionotrophic, AMPA 3	NM_000828 /// NM_007325	0001919 // regulation of receptor recycling // inferred from electronic annotation ///	0005624 // membrane fraction // inferred from electronic annotation /// 0005886 // plas	0004872 // receptor activity // inferred from electronic annotation /// 0004970 // iono	0.0308864	0.0111722	0.927833	-1.07778	5 mM down vs 1 mM	6.56164	0.0175962	0.00804502	1
13558	204103_at	6351	CCL4	chemokine (C-C motif) ligand 4	NM_002984	0006928 // cellular component movement // traceable author statement /// 0006935 // che	0005576 // extracellular region // not recorded /// 0005576 // extracellular region //	0004716 // receptor signaling protein tyrosine kinase activity // traceable author stat	0.0150101	0.00886281	0.92787	-1.07774	5 mM down vs 1 mM	9.16167	0.0220861	0.00723212	1
48186	238929_at	10929	SRSF8	serine/arginine-rich splicing factor 8	NM_032102	0006397 // mRNA processing // inferred from electronic annotation /// 0008380 // RNA sp	0005634 // nucleus // inferred from electronic annotation /// 0005681 // spliceosomal c	0000166 // nucleotide binding // inferred from electronic annotation /// 0003676 // nuc	0.0917361	0.0385672	0.92789	-1.07771	5 mM down vs 1 mM	3.65183	0.0183332	0.0150608	1
32218	222931_s_at	79896	THNSL1	threonine synthase-like 1 (S. cerevisiae)	NM_024838	0008152 // metabolic process // inferred from electronic annotation /// 0009073 // arom	0005737 // cytoplasm // inferred from electronic annotation	0000287 // magnesium ion binding // inferred from electronic annotation /// 0003824 //	0.0292569	0.0387375	0.927926	-1.07767	5 mM down vs 1 mM	6.73596	0.0338658	0.0150829	1
22588	213279_at	115817	DHRS1	dehydrogenase/reductase (SDR family) member 1	NM_001136050 /// NM_138452	0008152 // metabolic process // inferred from electronic annotation /// 0055114 // oxid	0005634 // nucleus // inferred from direct assay /// 0005737 // cytoplasm // inferred f	0003824 // catalytic activity // inferred from electronic annotation /// 0005488 // bin	0.00240531	0.00399191	0.927984	-1.0776	5 mM down vs 1 mM	19.3905	0.0330171	0.00510824	1
46663	237406_at	10783	NEK6	NIMA (never in mitosis gene a)-related kinase 6	NM_001145001 /// NM_001166167 /// NM_001166168 /// NM_001166169 /// NM_001166170 /// NM	0006468 // protein phosphorylation // inferred from direct assay /// 0006468 // protein	0005634 // nucleus // inferred from direct assay /// 0005634 // nucleus // inferred fro	0000166 // nucleotide binding // inferred from electronic annotation /// 0000287 // mag	0.0155416	0.00539463	0.928088	-1.07748	5 mM down vs 1 mM	9.02141	0.0173894	0.0057827	1
43446	234188_at	---	---	---	---	---	---	---	0.0621521	0.0407084	0.928199	-1.07736	5 mM down vs 1 mM	4.5736	0.0234684	0.0153938	1
39151	229889_at	388341	C17orf76	chromosome 17 open reading frame 76	NM_001113567 /// NM_207387	---	---	---	0.0924817	0.0357766	0.928222	-1.07733	5 mM down vs 1 mM	3.63391	0.0173224	0.0143007	1
12779	203324_s_at	858	CAV2	caveolin 2	NM_001233 /// NM_198212	0001937 // negative regulation of endothelial cell proliferation // inferred from seque	0000139 // Golgi membrane // inferred from electronic annotation /// 0005622 // intrace	0000149 // SNARE binding // inferred from electronic annotation /// 0005515 // protein	0.0656572	0.0466967	0.928219	-1.07733	5 mM down vs 1 mM	4.43636	0.0246443	0.0166652	1
12203	202747_s_at	9452	ITM2A	integral membrane protein 2A	NM_001171581 /// NM_004867	---	0016020 // membrane // inferred from electronic annotation /// 0016021 // integral to m	0005515 // protein binding // inferred from physical interaction	0.117975	0.0496825	0.928221	-1.07733	5 mM down vs 1 mM	3.11681	0.0179649	0.0172916	1
18622	209200_at	4208	MEF2C	myocyte enhancer factor 2C	NM_001131005 /// NM_001193347 /// NM_001193348 /// NM_001193349 /// NM_001193350 /// NM	0002634 // regulation of germinal center formation // inferred from sequence or structu	0005634 // nucleus // inferred from direct assay /// 0005634 // nucleus // inferred fro	0003677 // DNA binding // inferred from electronic annotation /// 0003700 // sequence-s	0.0472056	0.0173414	0.928267	-1.07728	5 mM down vs 1 mM	5.30086	0.0173015	0.00979173	1
44809	235552_at	57721	METTL14	methyltransferase like 14	NM_020961	0001510 // RNA methylation // inferred from sequence or structural similarity /// 00061	0005634 // nucleus // inferred from sequence or structural similarity	0008168 // methyltransferase activity // inferred from electronic annotation /// 001642	0.107131	0.0421218	0.928429	-1.07709	5 mM down vs 1 mM	3.31659	0.0172406	0.0155949	1
37493	228231_at	29886	SNX8	sorting nexin 8	NM_013321	0006810 // transport // inferred from electronic annotation /// 0007154 // cell communi	---	0005515 // protein binding // inferred from physical interaction /// 0005515 // protein	0.0694215	0.0344595	0.92886	-1.07659	5 mM down vs 1 mM	4.29945	0.0197037	0.0137485	1
20358	210983_s_at	4176	MCM7	minichromosome maintenance complex component 7	NM_005916 /// NM_182776	0006260 // DNA replication // not recorded /// 0006260 // DNA replication // inferred f	0000785 // chromatin // traceable author statement /// 0005634 // nucleus // inferred f	0000166 // nucleotide binding // inferred from electronic annotation /// 0003677 // DNA	0.10529	0.0422301	0.929021	-1.0764	5 mM down vs 1 mM	3.35319	0.0171585	0.0153512	1
14320	204865_at	761	CA3	carbonic anhydrase III, muscle specific	NM_005181	0006730 // one-carbon metabolic process // inferred from electronic annotation /// 0006	0005737 // cytoplasm // inferred from electronic annotation	0004089 // carbonate dehydratase activity // inferred from electronic annotation /// 00	0.0297581	0.0143367	0.929212	-1.07618	5 mM down vs 1 mM	6.68098	0.0193498	0.00868874	1
11476	202020_s_at	10314	LANCL1	LanC lantibiotic synthetase component C-like 1 (bacterial)	NM_001136574 /// NM_001136575 /// NM_006055	0007186 // G-protein coupled receptor protein signaling pathway // inferred from direct	0005634 // nucleus // inferred from electronic annotation /// 0005737 // cytoplasm // i	0003824 // catalytic activity // inferred from electronic annotation /// 0004930 // G-p	0.0069645	0.00874643	0.929383	-1.07598	5 mM down vs 1 mM	12.7093	0.0291462	0.00687988	1
19140	209724_s_at	7541	ZFP161	zinc finger protein 161 homolog (mouse)	NM_001143823 /// NM_003409 /// NR_026569	0000122 // negative regulation of transcription from RNA polymerase II promoter // trac	0005622 // intracellular // inferred from electronic annotation /// 0005634 // nucleus	0003676 // nucleic acid binding // inferred from electronic annotation /// 0003677 // D	0.0896734	0.042531	0.929431	-1.07593	5 mM down vs 1 mM	3.70245	0.0187961	0.01523	1
22322	213011_s_at	7167	TPI1	triosephosphate isomerase 1	NM_000365 /// NM_001159287 /// NR_027483	0005975 // carbohydrate metabolic process // inferred from electronic annotation /// 00	0005625 // soluble fraction // inferred from electronic annotation /// 0005634 // nucle	0003824 // catalytic activity // inferred from electronic annotation /// 0004807 // tri	0.00442437	0.00147835	0.929435	-1.07592	5 mM down vs 1 mM	15.2742	0.0167237	0.00328471	1
47282	238025_at	197259	MLKL	mixed lineage kinase domain-like	NM_001142497 /// NM_152649	0006468 // protein phosphorylation // inferred from electronic annotation	---	0004672 // protein kinase activity // inferred from electronic annotation /// 0005515 /	0.0927092	0.0359441	0.929485	-1.07586	5 mM down vs 1 mM	3.62848	0.0167141	0.0138191	1
35951	226688_at	285343	C3orf23	chromosome 3 open reading frame 23	NM_001029839 /// NM_001029840 /// NM_173826	---	0005739 // mitochondrion // inferred from direct assay /// 0005739 // mitochondrion //	---	0.0359495	0.0187072	0.92954	-1.0758	5 mM down vs 1 mM	6.08986	0.0198807	0.00979369	1
29180	219888_at	6676	SPAG4	sperm associated antigen 4	NM_003116	0007283 // spermatogenesis // traceable author statement	0005737 // cytoplasm // inferred from electronic annotation /// 0005856 // cytoskeleton	0005198 // structural molecule activity // traceable author statement /// 0005515 // pr	0.00194258	0.0332609	0.929772	-1.07553	5 mM down vs 1 mM	21.0434	0.0920778	0.0131269	1
10592	201136_at	5355	PLP2	proteolipid protein 2 (colonic epithelium-enriched)	NM_002668	0006811 // ion transport // traceable author statement /// 0006935 // chemotaxis // non	0005624 // membrane fraction // traceable author statement /// 0005783 // endoplasmic r	0005515 // protein binding // inferred from physical interaction /// 0015075 // ion tra	0.0785451	0.0338383	0.929866	-1.07542	5 mM down vs 1 mM	4.00511	0.0176423	0.0132148	1
28952	219660_s_at	51761	ATP8A2	ATPase, aminophospholipid transporter, class I, type 8A, member 2	NM_016529	0006754 // ATP biosynthetic process // inferred from electronic annotation /// 0008285	0016020 // membrane // inferred from electronic annotation /// 0016021 // integral to m	0000166 // nucleotide binding // inferred from electronic annotation /// 0000287 // mag	0.0627197	0.03313	0.930023	-1.07524	5 mM down vs 1 mM	4.55069	0.0197219	0.0130015	1
37881	228619_x_at	261726	TIPRL	TIP41, TOR signaling pathway regulator-like (S. cerevisiae)	NM_001031800 /// NM_152902	0000077 // DNA damage checkpoint // inferred from mutant phenotype /// 0034048 // negat	0005737 // cytoplasm // inferred from electronic annotation	0005515 // protein binding // inferred from physical interaction	0.0337296	0.0338464	0.930061	-1.0752	5 mM down vs 1 mM	6.28505	0.0275295	0.0131405	1
27945	218653_at	10166	SLC25A15	solute carrier family 25 (mitochondrial carrier; ornithine transporter) member 15	NM_014252	0000050 // urea cycle // traceable author statement /// 0000066 // mitochondrial ornith	0005739 // mitochondrion // inferred from electronic annotation /// 0005743 // mitochon	0000064 // L-ornithine transmembrane transporter activity // traceable author statement	0.0897206	0.0400914	0.930091	-1.07516	5 mM down vs 1 mM	3.70127	0.0178117	0.014437	1
36315	227052_at	---	---	---	---	---	---	---	0.0572263	0.0271535	0.930537	-1.07465	5 mM down vs 1 mM	4.78495	0.0183492	0.0115043	1
18551	209129_at	7205	TRIP6	thyroid hormone receptor interactor 6	NM_003302	0006350 // transcription // inferred from electronic annotation /// 0007155 // cell adh	0005634 // nucleus // inferred from electronic annotation /// 0005737 // cytoplasm // i	0005149 // interleukin-1 receptor binding // inferred from direct assay /// 0005515 //	0.0723008	0.0377353	0.930566	-1.07461	5 mM down vs 1 mM	4.20123	0.0192606	0.0137535	1
22270	212959_s_at	79158	GNPTAB	N-acetylglucosamine-1-phosphate transferase, alpha and beta subunits	NM_024312	0009306 // protein secretion // inferred from electronic annotation /// 0030154 // cell	0000139 // Golgi membrane // inferred from electronic annotation /// 0005634 // nucleus	0003976 // UDP-N-acetylglucosamine-lysosomal-enzyme N-acetylglucosaminephosphotransfera	0.0958289	0.0388315	0.930657	-1.07451	5 mM down vs 1 mM	3.55575	0.0165226	0.0139402	1
36823	227561_at	4921	DDR2	discoidin domain receptor tyrosine kinase 2	NM_001014796 /// NM_006182	0001558 // regulation of cell growth // inferred from electronic annotation /// 0006468	0005887 // integral to plasma membrane // inferred from electronic annotation /// 00058	0000166 // nucleotide binding // inferred from electronic annotation /// 0004672 // pro	0.00547636	0.043617	0.9309	-1.07423	5 mM down vs 1 mM	14.0199	0.0691417	0.014795	1
27822	218529_at	51293	CD320	CD320 molecule	NM_001165895 /// NM_016579	0001558 // regulation of cell growth // non-traceable author statement	0005783 // endoplasmic reticulum // inferred from direct assay /// 0016020 // membrane	0008083 // growth factor activity // inferred from electronic annotation	0.10124	0.0499422	0.931024	-1.07409	5 mM down vs 1 mM	3.43681	0.0182953	0.01597	1
[truncated: 1,873 more rows]
