# Supplementary material for: The Response of the Human Umbilical Vein Endothelial Cell Transcriptome to Variation in Magnesium Concentration
Source: Nutrients. 2022 Aug 31;14(17):3586. doi: 10.3390/nu14173586 (PMC9460622; doi:10.3390/nu14173586)
Supplement: Supplementary file 1 [file nutrients-14-03586-s001.zip › Supplementary Table S2.xls]

Gene Symbol	p-value(Treatment)	Fold-Change(5 mM vs. 1 mM)	Fold-Change(5 mM vs. 1 mM) (Description)	Gene Symbol	p-value(Treatment)	Fold-Change(0.1 mM vs. 1 mM)	Fold-Change(0.1 mM vs. 1 mM) (Description)				34
GIMAP1	0.0147744	-1.08335	5 mM down vs 1 mM	GIMAP1	0.0147744	-1.05428	0.1 mM down vs 1 mM
KLHL10	0.0639457	1.10946	5 mM up vs 1 mM	KLHL10	0.0639457	1.10069	0.1 mM up vs 1 mM
MAP3K6	0.00432922	1.14464	5 mM up vs 1 mM	MAP3K6	0.00432922	1.11108	0.1 mM up vs 1 mM
ADAMTS17	0.00887128	1.09152	5 mM up vs 1 mM	ADAMTS17	0.00887128	1.13944	0.1 mM up vs 1 mM
PROM2	0.0149186	-1.1172	5 mM down vs 1 mM	PROM2	0.0149186	-1.18269	0.1 mM down vs 1 mM
ADAMTS19	0.0197143	-1.18565	5 mM down vs 1 mM	ADAMTS19	0.0197143	-1.16859	0.1 mM down vs 1 mM
MRGPRX3	0.0530214	-1.05232	5 mM down vs 1 mM	MRGPRX3	0.0530214	-1.0517	0.1 mM down vs 1 mM
SERPINA9	0.0607769	-1.08542	5 mM down vs 1 mM	SERPINA9	0.0607769	-1.08879	0.1 mM down vs 1 mM
SYCP3	0.0113992	-1.10161	5 mM down vs 1 mM	SYCP3	0.0113992	-1.11512	0.1 mM down vs 1 mM
C18orf54	0.00372973	-1.17273	5 mM down vs 1 mM	C18orf54	0.00372973	-1.21229	0.1 mM down vs 1 mM
NS3BP	0.0231029	1.09195	5 mM up vs 1 mM	NS3BP	0.0231029	1.10136	0.1 mM up vs 1 mM
NBEAL1	0.0217755	1.11342	5 mM up vs 1 mM	NBEAL1	0.0217755	1.07364	0.1 mM up vs 1 mM
ARHGEF10	0.00188877	1.20433	5 mM up vs 1 mM	ARHGEF10	0.00188877	1.18989	0.1 mM up vs 1 mM
UHRF1BP1L	0.0403632	-1.17746	5 mM down vs 1 mM	UHRF1BP1L	0.0403632	-1.18897	0.1 mM down vs 1 mM
FARP2	0.0644544	1.13341	5 mM up vs 1 mM	FARP2	0.0644544	1.12184	0.1 mM up vs 1 mM
TIPRL	0.0102398	-1.07812	5 mM down vs 1 mM	TIPRL	0.0102398	-1.06933	0.1 mM down vs 1 mM
TYMS	0.069784	-1.09005	5 mM down vs 1 mM	TYMS	0.069784	-1.09628	0.1 mM down vs 1 mM
---	0.00252664	1.34135	5 mM up vs 1 mM	---	0.00252664	1.18177	0.1 mM up vs 1 mM
---	0.00214312	-1.25594	5 mM down vs 1 mM	---	0.00214312	-1.13059	0.1 mM down vs 1 mM
ARHGEF2	0.0180561	1.14231	5 mM up vs 1 mM	ARHGEF2	0.0180561	1.12932	0.1 mM up vs 1 mM
PLA2G4C	0.0180178	1.11895	5 mM up vs 1 mM	PLA2G4C	0.0180178	1.19331	0.1 mM up vs 1 mM
PPIP5K1	0.0498815	1.09279	5 mM up vs 1 mM	PPIP5K1	0.0498815	1.11465	0.1 mM up vs 1 mM
PPARGC1B	0.0492405	-1.17146	5 mM down vs 1 mM	PPARGC1B	0.0492405	-1.14059	0.1 mM down vs 1 mM
AKAP12	0.0389833	-1.12963	5 mM down vs 1 mM	AKAP12	0.0389833	-1.14445	0.1 mM down vs 1 mM
FBLIM1	0.0337741	1.07232	5 mM up vs 1 mM	FBLIM1	0.0337741	1.09185	0.1 mM up vs 1 mM
UGGT2	0.00484828	-1.32833	5 mM down vs 1 mM	UGGT2	0.00484828	-1.55958	0.1 mM down vs 1 mM
LOC445341	0.0179059	1.12138	5 mM up vs 1 mM	LOC445341	0.0179059	1.09785	0.1 mM up vs 1 mM
AP1S3	0.0396686	-1.17175	5 mM down vs 1 mM	AP1S3	0.0396686	-1.14926	0.1 mM down vs 1 mM
RBM15	0.051664	1.07908	5 mM up vs 1 mM	RBM15	0.051664	1.07255	0.1 mM up vs 1 mM
POSTN	0.0310566	-1.36008	5 mM down vs 1 mM	POSTN	0.0310566	-1.35646	0.1 mM down vs 1 mM
IRGQ	0.0474222	1.07657	5 mM up vs 1 mM	IRGQ	0.0474222	1.07843	0.1 mM up vs 1 mM
LOC284454	0.0452372	1.1682	5 mM up vs 1 mM	LOC284454	0.0452372	1.1728	0.1 mM up vs 1 mM
MGC23284	0.00244131	-1.12374	5 mM down vs 1 mM	MGC23284	0.00244131	-1.24397	0.1 mM down vs 1 mM
---	0.0558665	-1.12443	5 mM down vs 1 mM	---	0.0558665	-1.135	0.1 mM down vs 1 mM
STOML1	0.0176055	-1.15087	5 mM down vs 1 mM	STOML1	0.0176055	-1.25074	0.1 mM down vs 1 mM
GOLGA8IP	0.0312898	1.11419	5 mM up vs 1 mM	GOLGA8IP	0.0312898	1.10747	0.1 mM up vs 1 mM
C5orf47	0.0167564	1.13042	5 mM up vs 1 mM	C5orf47	0.0167564	1.1196	0.1 mM up vs 1 mM
PLD1	0.0478906	1.16904	5 mM up vs 1 mM	PLD1	0.0478906	1.16751	0.1 mM up vs 1 mM
---	0.0558309	-1.16095	5 mM down vs 1 mM	---	0.0558309	-1.14892	0.1 mM down vs 1 mM
LOC100287024	0.00321377	1.2073	5 mM up vs 1 mM	LOC100287024	0.00321377	1.30479	0.1 mM up vs 1 mM
MYCBP2	0.0335434	1.15673	5 mM up vs 1 mM	MYCBP2	0.0335434	1.19319	0.1 mM up vs 1 mM
---	0.0310521	1.15608	5 mM up vs 1 mM	---	0.0310521	1.15112	0.1 mM up vs 1 mM
HSP90AB1	0.0497176	-1.14264	5 mM down vs 1 mM	HSP90AB1	0.0497176	-1.167	0.1 mM down vs 1 mM
---	0.0161945	-1.86026	5 mM down vs 1 mM	---	0.0161945	-1.59155	0.1 mM down vs 1 mM
---	0.0233338	1.22755	5 mM up vs 1 mM	---	0.0233338	1.16141	0.1 mM up vs 1 mM
ZNF321	0.00466994	1.06706	5 mM up vs 1 mM	ZNF321	0.00466994	-1.0576	0.1 mM down vs 1 mM
CEP68	0.0246172	1.29394	5 mM up vs 1 mM	CEP68	0.0246172	1.30116	0.1 mM up vs 1 mM
CXorf61	0.00166889	1.12071	5 mM up vs 1 mM	CXorf61	0.00166889	1.10987	0.1 mM up vs 1 mM
LOC285191	0.0362098	-1.09259	5 mM down vs 1 mM	LOC285191	0.0362098	-1.07035	0.1 mM down vs 1 mM
PECAM1	0.0288289	1.13508	5 mM up vs 1 mM	PECAM1	0.0288289	1.15429	0.1 mM up vs 1 mM
LOC221122	0.015138	-1.16425	5 mM down vs 1 mM	LOC221122	0.015138	-1.12068	0.1 mM down vs 1 mM
---	0.00290366	1.07084	5 mM up vs 1 mM	---	0.00290366	1.03116	0.1 mM up vs 1 mM
---	0.0148731	1.14948	5 mM up vs 1 mM	---	0.0148731	1.16295	0.1 mM up vs 1 mM
---	0.0711039	-1.08694	5 mM down vs 1 mM	---	0.0711039	-1.08858	0.1 mM down vs 1 mM
---	0.0429611	1.26452	5 mM up vs 1 mM	---	0.0429611	1.20472	0.1 mM up vs 1 mM
---	0.00852544	1.15659	5 mM up vs 1 mM	---	0.00852544	1.15956	0.1 mM up vs 1 mM
---	0.0110505	1.07403	5 mM up vs 1 mM	---	0.0110505	1.07567	0.1 mM up vs 1 mM
---	0.0254883	1.17834	5 mM up vs 1 mM	---	0.0254883	1.12395	0.1 mM up vs 1 mM
---	0.0207832	-1.16458	5 mM down vs 1 mM	---	0.0207832	-1.1059	0.1 mM down vs 1 mM
---	0.00951961	1.16668	5 mM up vs 1 mM	---	0.00951961	1.11484	0.1 mM up vs 1 mM
SYTL3	0.0553454	-1.06951	5 mM down vs 1 mM	SYTL3	0.0553454	-1.07326	0.1 mM down vs 1 mM
---	0.0513812	1.05494	5 mM up vs 1 mM	---	0.0513812	1.05933	0.1 mM up vs 1 mM
---	0.0219041	1.32777	5 mM up vs 1 mM	---	0.0219041	1.24437	0.1 mM up vs 1 mM
LOC100130078	0.00588656	1.21796	5 mM up vs 1 mM	LOC100130078	0.00588656	1.14093	0.1 mM up vs 1 mM
---	0.0274021	-1.29471	5 mM down vs 1 mM	---	0.0274021	-1.26185	0.1 mM down vs 1 mM
---	0.00257227	1.15852	5 mM up vs 1 mM	---	0.00257227	1.07493	0.1 mM up vs 1 mM
XGPY2	0.016574	-1.10894	5 mM down vs 1 mM	XGPY2	0.016574	-1.17702	0.1 mM down vs 1 mM
---	0.00622458	1.14007	5 mM up vs 1 mM	---	0.00622458	1.11205	0.1 mM up vs 1 mM
AKNAD1	0.0149204	-1.12243	5 mM down vs 1 mM	AKNAD1	0.0149204	-1.18027	0.1 mM down vs 1 mM
---	9.79542E-05	1.0994	5 mM up vs 1 mM	---	9.79542E-05	1.33186	0.1 mM up vs 1 mM
FUS	0.0206358	1.3225	5 mM up vs 1 mM	FUS	0.0206358	1.35255	0.1 mM up vs 1 mM
---	0.0195123	1.2612	5 mM up vs 1 mM	---	0.0195123	1.23639	0.1 mM up vs 1 mM
---	0.0166389	1.14402	5 mM up vs 1 mM	---	0.0166389	1.24304	0.1 mM up vs 1 mM
---	0.0202411	1.16327	5 mM up vs 1 mM	---	0.0202411	1.18243	0.1 mM up vs 1 mM
---	0.00253489	1.18144	5 mM up vs 1 mM	---	0.00253489	1.10178	0.1 mM up vs 1 mM
OR2L1P	0.0561323	-1.17068	5 mM down vs 1 mM	OR2L1P	0.0561323	-1.19832	0.1 mM down vs 1 mM
OR10A3	0.0496565	1.14101	5 mM up vs 1 mM	OR10A3	0.0496565	1.14773	0.1 mM up vs 1 mM
OR10D1P	0.0201992	1.28066	5 mM up vs 1 mM	OR10D1P	0.0201992	1.20035	0.1 mM up vs 1 mM
MGC23284	6.8345E-06	1.08171	5 mM up vs 1 mM	MGC23284	6.8345E-06	1.03092	0.1 mM up vs 1 mM
---	0.0637849	-1.14226	5 mM down vs 1 mM	---	0.0637849	-1.13038	0.1 mM down vs 1 mM
---	0.0295858	1.06945	5 mM up vs 1 mM	---	0.0295858	1.07941	0.1 mM up vs 1 mM
ZNF846	0.0304063	-1.17748	5 mM down vs 1 mM	ZNF846	0.0304063	-1.18938	0.1 mM down vs 1 mM
KIAA1731	0.0108556	1.10046	5 mM up vs 1 mM	KIAA1731	0.0108556	1.08674	0.1 mM up vs 1 mM
---	0.0453843	1.14089	5 mM up vs 1 mM	---	0.0453843	1.14226	0.1 mM up vs 1 mM
C12orf72	0.00471288	-1.2205	5 mM down vs 1 mM	C12orf72	0.00471288	-1.20512	0.1 mM down vs 1 mM
NCRNA00119	0.0724209	1.02659	5 mM up vs 1 mM	NCRNA00119	0.0724209	1.02659	0.1 mM up vs 1 mM
---	0.0658163	1.08121	5 mM up vs 1 mM	---	0.0658163	1.08945	0.1 mM up vs 1 mM
---	0.0098589	-1.09722	5 mM down vs 1 mM	---	0.0098589	-1.08722	0.1 mM down vs 1 mM
HNRNPC	0.0188997	-1.02659	5 mM down vs 1 mM	HNRNPC	0.0188997	-1.04232	0.1 mM down vs 1 mM
SET	0.053924	-1.01167	5 mM down vs 1 mM	SET	0.053924	-1.01371	0.1 mM down vs 1 mM
PTPRF	0.0141012	1.30587	5 mM up vs 1 mM	PTPRF	0.0141012	1.20078	0.1 mM up vs 1 mM
NUCB1	0.00372983	1.13142	5 mM up vs 1 mM	NUCB1	0.00372983	1.12855	0.1 mM up vs 1 mM
HMGB1	0.00683646	-1.11649	5 mM down vs 1 mM	HMGB1	0.00683646	-1.11197	0.1 mM down vs 1 mM
HNRNPC	0.00220874	-1.0844	5 mM down vs 1 mM	HNRNPC	0.00220874	-1.11072	0.1 mM down vs 1 mM
LAMC1	0.00012271	1.09345	5 mM up vs 1 mM	LAMC1	0.00012271	1.03002	0.1 mM up vs 1 mM
HSPD1	0.0396108	-1.08958	5 mM down vs 1 mM	HSPD1	0.0396108	-1.09219	0.1 mM down vs 1 mM
CCT7	0.0481206	-1.04229	5 mM down vs 1 mM	CCT7	0.0481206	-1.03451	0.1 mM down vs 1 mM
RPS10	0.0153208	-1.0126	5 mM down vs 1 mM	RPS10	0.0153208	-1.02184	0.1 mM down vs 1 mM
PSMD8	0.0310345	-1.04492	5 mM down vs 1 mM	PSMD8	0.0310345	-1.0414	0.1 mM down vs 1 mM
H2AFZ	0.0229002	-1.0476	5 mM down vs 1 mM	H2AFZ	0.0229002	-1.07159	0.1 mM down vs 1 mM
FLNA	0.0394365	1.22707	5 mM up vs 1 mM	FLNA	0.0394365	1.17775	0.1 mM up vs 1 mM
DHCR24	0.0322319	1.12635	5 mM up vs 1 mM	DHCR24	0.0322319	1.13288	0.1 mM up vs 1 mM
TRA2B	0.0546647	-1.06966	5 mM down vs 1 mM	TRA2B	0.0546647	-1.0804	0.1 mM down vs 1 mM
AARS	0.0197632	1.05154	5 mM up vs 1 mM	AARS	0.0197632	1.06605	0.1 mM up vs 1 mM
TXNIP	0.000386278	-1.22915	5 mM down vs 1 mM	TXNIP	0.000386278	1.08828	0.1 mM up vs 1 mM
PAICS	0.010216	-1.11536	5 mM down vs 1 mM	PAICS	0.010216	-1.10244	0.1 mM down vs 1 mM
DCTN1	0.00621427	1.34593	5 mM up vs 1 mM	DCTN1	0.00621427	1.25128	0.1 mM up vs 1 mM
ITPR3	0.0535261	1.14515	5 mM up vs 1 mM	ITPR3	0.0535261	1.15522	0.1 mM up vs 1 mM
RPS16	0.00956151	-1.03747	5 mM down vs 1 mM	RPS16	0.00956151	-1.03011	0.1 mM down vs 1 mM
SDC1	0.0566911	-1.09436	5 mM down vs 1 mM	SDC1	0.0566911	-1.09412	0.1 mM down vs 1 mM
TOP2A	0.0148282	-1.19769	5 mM down vs 1 mM	TOP2A	0.0148282	-1.11914	0.1 mM down vs 1 mM
SMARCC2	0.00446515	1.10113	5 mM up vs 1 mM	SMARCC2	0.00446515	1.05116	0.1 mM up vs 1 mM
PLEC	0.0428914	1.07341	5 mM up vs 1 mM	PLEC	0.0428914	1.0902	0.1 mM up vs 1 mM
NQO1	0.0423588	1.08078	5 mM up vs 1 mM	NQO1	0.0423588	1.09511	0.1 mM up vs 1 mM
TGFBI	0.045227	-1.16256	5 mM down vs 1 mM	TGFBI	0.045227	-1.12662	0.1 mM down vs 1 mM
COL3A1	0.000956284	-1.22681	5 mM down vs 1 mM	COL3A1	0.000956284	-1.11218	0.1 mM down vs 1 mM
TBL1X	0.00692562	1.12422	5 mM up vs 1 mM	TBL1X	0.00692562	1.14192	0.1 mM up vs 1 mM
CKS1B	0.0769275	-1.11246	5 mM down vs 1 mM	CKS1B	0.0769275	-1.11161	0.1 mM down vs 1 mM
SMS	0.0322191	-1.08228	5 mM down vs 1 mM	SMS	0.0322191	-1.06361	0.1 mM down vs 1 mM
OPTN	0.00442933	1.11156	5 mM up vs 1 mM	OPTN	0.00442933	1.04905	0.1 mM up vs 1 mM
PPP1R2	0.0493481	-1.08401	5 mM down vs 1 mM	PPP1R2	0.0493481	-1.09559	0.1 mM down vs 1 mM
NNMT	0.0188862	1.03458	5 mM up vs 1 mM	NNMT	0.0188862	1.04507	0.1 mM up vs 1 mM
NR4A1	0.0454379	1.08964	5 mM up vs 1 mM	NR4A1	0.0454379	1.09837	0.1 mM up vs 1 mM
FABP5	0.00274836	1.04627	5 mM up vs 1 mM	FABP5	0.00274836	-1.04144	0.1 mM down vs 1 mM
PSMD12	0.0117422	-1.07275	5 mM down vs 1 mM	PSMD12	0.0117422	-1.07382	0.1 mM down vs 1 mM
TRAM2	0.0657275	1.17152	5 mM up vs 1 mM	TRAM2	0.0657275	1.16272	0.1 mM up vs 1 mM
COL1A2	0.0188156	-1.2411	5 mM down vs 1 mM	COL1A2	0.0188156	-1.19663	0.1 mM down vs 1 mM
COL1A2	0.000744008	-1.35265	5 mM down vs 1 mM	COL1A2	0.000744008	-1.2031	0.1 mM down vs 1 mM
MYST3	0.0241363	1.17522	5 mM up vs 1 mM	MYST3	0.0241363	1.11201	0.1 mM up vs 1 mM
KIAA0101	0.0137433	-1.1002	5 mM down vs 1 mM	KIAA0101	0.0137433	-1.09147	0.1 mM down vs 1 mM
AK1	0.00249965	1.11836	5 mM up vs 1 mM	AK1	0.00249965	-1.07959	0.1 mM down vs 1 mM
NDST1	0.0228305	1.19132	5 mM up vs 1 mM	NDST1	0.0228305	1.12192	0.1 mM up vs 1 mM
TRRAP	0.0269003	1.08553	5 mM up vs 1 mM	TRRAP	0.0269003	1.10386	0.1 mM up vs 1 mM
UMPS	0.00156455	-1.12772	5 mM down vs 1 mM	UMPS	0.00156455	-1.05301	0.1 mM down vs 1 mM
GBP2	0.0146951	1.10209	5 mM up vs 1 mM	GBP2	0.0146951	1.09968	0.1 mM up vs 1 mM
GPC1	0.0183729	-1.11974	5 mM down vs 1 mM	GPC1	0.0183729	-1.15756	0.1 mM down vs 1 mM
AKAP2 /// PALM2-AKAP2	0.00178106	1.09607	5 mM up vs 1 mM	AKAP2 /// PALM2-AKAP2	0.00178106	1.07034	0.1 mM up vs 1 mM
SLC16A3	0.0222574	-1.06284	5 mM down vs 1 mM	SLC16A3	0.0222574	-1.04282	0.1 mM down vs 1 mM
LSM5	0.0495718	-1.18715	5 mM down vs 1 mM	LSM5	0.0495718	-1.1632	0.1 mM down vs 1 mM
ARHGEF11	0.0224305	1.05938	5 mM up vs 1 mM	ARHGEF11	0.0224305	1.0383	0.1 mM up vs 1 mM
HAT1	0.00856986	-1.09045	5 mM down vs 1 mM	HAT1	0.00856986	-1.06519	0.1 mM down vs 1 mM
PAK4	0.00528706	1.05225	5 mM up vs 1 mM	PAK4	0.00528706	-1.05036	0.1 mM down vs 1 mM
GLS	0.0470978	1.07147	5 mM up vs 1 mM	GLS	0.0470978	1.07757	0.1 mM up vs 1 mM
TFAM	0.0282766	-1.14707	5 mM down vs 1 mM	TFAM	0.0282766	-1.11602	0.1 mM down vs 1 mM
RFK	0.0128115	-1.1465	5 mM down vs 1 mM	RFK	0.0128115	-1.08885	0.1 mM down vs 1 mM
UVRAG	2.48748E-05	1.14687	5 mM up vs 1 mM	UVRAG	2.48748E-05	1.03085	0.1 mM up vs 1 mM
HDDC2	0.00052704	-1.2899	5 mM down vs 1 mM	HDDC2	0.00052704	-1.11991	0.1 mM down vs 1 mM
SNRPE	0.0280145	-1.05112	5 mM down vs 1 mM	SNRPE	0.0280145	-1.06187	0.1 mM down vs 1 mM
SOCS2	0.0401348	-1.28517	5 mM down vs 1 mM	SOCS2	0.0401348	-1.29085	0.1 mM down vs 1 mM
ARMCX2	0.0431674	-1.0587	5 mM down vs 1 mM	ARMCX2	0.0431674	-1.07638	0.1 mM down vs 1 mM
ARHGAP32	0.0111253	1.16834	5 mM up vs 1 mM	ARHGAP32	0.0111253	1.16584	0.1 mM up vs 1 mM
MME	0.000797446	-1.32453	5 mM down vs 1 mM	MME	0.000797446	-1.12053	0.1 mM down vs 1 mM
FGFR2	0.0625619	1.17057	5 mM up vs 1 mM	FGFR2	0.0625619	1.18551	0.1 mM up vs 1 mM
CTSF	0.0205177	1.05591	5 mM up vs 1 mM	CTSF	0.0205177	1.05302	0.1 mM up vs 1 mM
HELZ	0.0155203	1.15805	5 mM up vs 1 mM	HELZ	0.0155203	1.09061	0.1 mM up vs 1 mM
PDE4B	0.00461484	-1.14732	5 mM down vs 1 mM	PDE4B	0.00461484	-1.08966	0.1 mM down vs 1 mM
LAMA3	0.0135179	1.17386	5 mM up vs 1 mM	LAMA3	0.0135179	1.09655	0.1 mM up vs 1 mM
NR1H3	0.0123577	-1.23826	5 mM down vs 1 mM	NR1H3	0.0123577	-1.17705	0.1 mM down vs 1 mM
TRIP13	0.00699814	-1.15596	5 mM down vs 1 mM	TRIP13	0.00699814	-1.08358	0.1 mM down vs 1 mM
CCL4	0.0150101	-1.07774	5 mM down vs 1 mM	CCL4	0.0150101	-1.07319	0.1 mM down vs 1 mM
PPID	0.0187842	-1.09787	5 mM down vs 1 mM	PPID	0.0187842	-1.07253	0.1 mM down vs 1 mM
BACH1	0.0163688	-1.14501	5 mM down vs 1 mM	BACH1	0.0163688	-1.08932	0.1 mM down vs 1 mM
C7orf23	0.00546313	-1.04668	5 mM down vs 1 mM	C7orf23	0.00546313	-1.0746	0.1 mM down vs 1 mM
ZNF592	0.0385807	1.05678	5 mM up vs 1 mM	ZNF592	0.0385807	1.06499	0.1 mM up vs 1 mM
RABIF	0.00294524	1.0718	5 mM up vs 1 mM	RABIF	0.00294524	-1.0661	0.1 mM down vs 1 mM
MMP12	0.0503721	-1.0736	5 mM down vs 1 mM	MMP12	0.0503721	-1.0872	0.1 mM down vs 1 mM
VCAN	0.0134518	1.10015	5 mM up vs 1 mM	VCAN	0.0134518	1.15229	0.1 mM up vs 1 mM
ISG20	0.00270246	-1.26594	5 mM down vs 1 mM	ISG20	0.00270246	-1.18325	0.1 mM down vs 1 mM
BICD1	0.0433394	1.11371	5 mM up vs 1 mM	BICD1	0.0433394	1.11442	0.1 mM up vs 1 mM
CA3	0.0297581	-1.07618	5 mM down vs 1 mM	CA3	0.0297581	-1.06324	0.1 mM down vs 1 mM
ICT1	0.0538572	-1.0885	5 mM down vs 1 mM	ICT1	0.0538572	-1.07683	0.1 mM down vs 1 mM
RPS6KA2	0.0230406	1.1659	5 mM up vs 1 mM	RPS6KA2	0.0230406	1.19256	0.1 mM up vs 1 mM
SLC22A5	0.033415	-1.21377	5 mM down vs 1 mM	SLC22A5	0.033415	-1.24216	0.1 mM down vs 1 mM
PTGS1	0.0175699	1.13404	5 mM up vs 1 mM	PTGS1	0.0175699	1.16453	0.1 mM up vs 1 mM
PLS1	0.00227558	1.09294	5 mM up vs 1 mM	PLS1	0.00227558	1.1154	0.1 mM up vs 1 mM
POLR3F	0.043001	-1.0798	5 mM down vs 1 mM	POLR3F	0.043001	-1.09172	0.1 mM down vs 1 mM
PDGFRL	0.000482967	1.15155	5 mM up vs 1 mM	PDGFRL	0.000482967	-1.07254	0.1 mM down vs 1 mM
PITRM1	0.0135071	1.04962	5 mM up vs 1 mM	PITRM1	0.0135071	1.06053	0.1 mM up vs 1 mM
AGTR1	0.0570462	-1.13545	5 mM down vs 1 mM	AGTR1	0.0570462	-1.1334	0.1 mM down vs 1 mM
PLAU	0.0195925	-1.10014	5 mM down vs 1 mM	PLAU	0.0195925	-1.06763	0.1 mM down vs 1 mM
RYR1	0.051791	-1.1814	5 mM down vs 1 mM	RYR1	0.051791	-1.18411	0.1 mM down vs 1 mM
HSPA4L	0.00537953	-1.12547	5 mM down vs 1 mM	HSPA4L	0.00537953	-1.12897	0.1 mM down vs 1 mM
DNAJC8	0.00433263	1.05641	5 mM up vs 1 mM	DNAJC8	0.00433263	-1.06123	0.1 mM down vs 1 mM
ABHD2	0.0235643	-1.10444	5 mM down vs 1 mM	ABHD2	0.0235643	-1.06866	0.1 mM down vs 1 mM
MEOX1	0.0242529	-1.23962	5 mM down vs 1 mM	MEOX1	0.0242529	-1.1794	0.1 mM down vs 1 mM
CEP110	0.0239601	1.08926	5 mM up vs 1 mM	CEP110	0.0239601	1.07854	0.1 mM up vs 1 mM
MAP2K6	0.00242143	1.1287	5 mM up vs 1 mM	MAP2K6	0.00242143	-1.10579	0.1 mM down vs 1 mM
F8	0.0382355	-1.32516	5 mM down vs 1 mM	F8	0.0382355	-1.29358	0.1 mM down vs 1 mM
HOXD1	0.000277073	1.07968	5 mM up vs 1 mM	HOXD1	0.000277073	-1.10363	0.1 mM down vs 1 mM
ACADL	0.0233656	1.21649	5 mM up vs 1 mM	ACADL	0.0233656	1.17412	0.1 mM up vs 1 mM
HLA-DOA	0.0156723	1.12159	5 mM up vs 1 mM	HLA-DOA	0.0156723	1.08532	0.1 mM up vs 1 mM
CXCL6	0.000164204	-1.8117	5 mM down vs 1 mM	CXCL6	0.000164204	-1.22416	0.1 mM down vs 1 mM
NOX1	0.022903	1.06483	5 mM up vs 1 mM	NOX1	0.022903	1.09086	0.1 mM up vs 1 mM
XIAP	0.00397	-1.1724	5 mM down vs 1 mM	XIAP	0.00397	-1.37417	0.1 mM down vs 1 mM
EFEMP2	0.00318289	-1.05831	5 mM down vs 1 mM	EFEMP2	0.00318289	-1.05548	0.1 mM down vs 1 mM
SLC16A5	0.000503551	-1.28077	5 mM down vs 1 mM	SLC16A5	0.000503551	-1.13412	0.1 mM down vs 1 mM
STARD8	0.00148304	1.07039	5 mM up vs 1 mM	STARD8	0.00148304	1.07099	0.1 mM up vs 1 mM
PMCH	0.00515663	1.09847	5 mM up vs 1 mM	PMCH	0.00515663	-1.11758	0.1 mM down vs 1 mM
CHRND	0.0410296	1.12334	5 mM up vs 1 mM	CHRND	0.0410296	1.09574	0.1 mM up vs 1 mM
CDH12	0.0103045	-1.36701	5 mM down vs 1 mM	CDH12	0.0103045	-1.28266	0.1 mM down vs 1 mM
UBN1	0.0440132	1.10864	5 mM up vs 1 mM	UBN1	0.0440132	1.09382	0.1 mM up vs 1 mM
TFRC	4.11479E-05	1.38547	5 mM up vs 1 mM	TFRC	4.11479E-05	-1.10815	0.1 mM down vs 1 mM
ADAM20	0.0298232	-1.08503	5 mM down vs 1 mM	ADAM20	0.0298232	-1.11345	0.1 mM down vs 1 mM
DEGS1	0.00617984	-1.09941	5 mM down vs 1 mM	DEGS1	0.00617984	-1.13387	0.1 mM down vs 1 mM
SRRM2	0.0537202	1.09677	5 mM up vs 1 mM	SRRM2	0.0537202	1.09844	0.1 mM up vs 1 mM
---	0.0645985	-1.08964	5 mM down vs 1 mM	---	0.0645985	-1.08694	0.1 mM down vs 1 mM
AQP1	0.00217036	-1.50236	5 mM down vs 1 mM	AQP1	0.00217036	-1.24838	0.1 mM down vs 1 mM
CABP2	0.0139644	-1.14775	5 mM down vs 1 mM	CABP2	0.0139644	-1.16763	0.1 mM down vs 1 mM
---	0.0079227	-1.06622	5 mM down vs 1 mM	---	0.0079227	-1.12829	0.1 mM down vs 1 mM
GORASP2	0.0117189	1.06727	5 mM up vs 1 mM	GORASP2	0.0117189	1.03761	0.1 mM up vs 1 mM
ANP32E	0.0165622	-1.13289	5 mM down vs 1 mM	ANP32E	0.0165622	-1.13648	0.1 mM down vs 1 mM
DDX21	0.00563594	-1.11593	5 mM down vs 1 mM	DDX21	0.00563594	-1.06073	0.1 mM down vs 1 mM
MEFV	0.000875348	1.21174	5 mM up vs 1 mM	MEFV	0.000875348	1.10936	0.1 mM up vs 1 mM
XYLB	0.00895369	-1.19651	5 mM down vs 1 mM	XYLB	0.00895369	-1.14453	0.1 mM down vs 1 mM
MT1X	0.0328572	-1.06064	5 mM down vs 1 mM	MT1X	0.0328572	-1.05573	0.1 mM down vs 1 mM
GJA3	0.0517024	-1.12121	5 mM down vs 1 mM	GJA3	0.0517024	-1.13543	0.1 mM down vs 1 mM
SAA1 /// SAA2	0.0132714	1.18478	5 mM up vs 1 mM	SAA1 /// SAA2	0.0132714	1.15177	0.1 mM up vs 1 mM
EIF4G1	0.013299	1.15843	5 mM up vs 1 mM	EIF4G1	0.013299	1.15428	0.1 mM up vs 1 mM
MACF1	0.0183177	1.21668	5 mM up vs 1 mM	MACF1	0.0183177	1.2736	0.1 mM up vs 1 mM
ACTN1	0.0054077	1.16984	5 mM up vs 1 mM	ACTN1	0.0054077	1.11088	0.1 mM up vs 1 mM
EID1	0.0148365	-1.08515	5 mM down vs 1 mM	EID1	0.0148365	-1.10992	0.1 mM down vs 1 mM
COPA	0.0312072	1.10441	5 mM up vs 1 mM	COPA	0.0312072	1.12056	0.1 mM up vs 1 mM
TFRC	1.10094E-05	1.31179	5 mM up vs 1 mM	TFRC	1.10094E-05	-1.17201	0.1 mM down vs 1 mM
SUPT6H	0.0218388	1.11134	5 mM up vs 1 mM	SUPT6H	0.0218388	1.08751	0.1 mM up vs 1 mM
ESYT1	0.0197499	1.13058	5 mM up vs 1 mM	ESYT1	0.0197499	1.09424	0.1 mM up vs 1 mM
PRPF6	0.00121759	1.03618	5 mM up vs 1 mM	PRPF6	0.00121759	1.07104	0.1 mM up vs 1 mM
UBE2V2	0.00132482	-1.09359	5 mM down vs 1 mM	UBE2V2	0.00132482	-1.05316	0.1 mM down vs 1 mM
NR2F2	0.000439316	1.12447	5 mM up vs 1 mM	NR2F2	0.000439316	1.0948	0.1 mM up vs 1 mM
DHX38	0.016774	1.17338	5 mM up vs 1 mM	DHX38	0.016774	1.16738	0.1 mM up vs 1 mM
MBOAT7	0.00796285	1.05471	5 mM up vs 1 mM	MBOAT7	0.00796285	1.06854	0.1 mM up vs 1 mM
TFPI2	0.0144935	-1.12256	5 mM down vs 1 mM	TFPI2	0.0144935	-1.18463	0.1 mM down vs 1 mM
TMED7	0.0146531	-1.13001	5 mM down vs 1 mM	TMED7	0.0146531	-1.18437	0.1 mM down vs 1 mM
TMX1	0.0315639	-1.0861	5 mM down vs 1 mM	TMX1	0.0315639	-1.0696	0.1 mM down vs 1 mM
GTF2F2	0.0381071	-1.08989	5 mM down vs 1 mM	GTF2F2	0.0381071	-1.10572	0.1 mM down vs 1 mM
AKR1C2	0.00816934	1.147	5 mM up vs 1 mM	AKR1C2	0.00816934	1.11109	0.1 mM up vs 1 mM
SLC35D1	0.0296851	-1.04841	5 mM down vs 1 mM	SLC35D1	0.0296851	-1.04329	0.1 mM down vs 1 mM
TMPO	0.0488898	-1.17614	5 mM down vs 1 mM	TMPO	0.0488898	-1.16711	0.1 mM down vs 1 mM
SP110	0.0419465	-1.08405	5 mM down vs 1 mM	SP110	0.0419465	-1.08375	0.1 mM down vs 1 mM
HIST1H2BK	6.08965E-06	1.20921	5 mM up vs 1 mM	HIST1H2BK	6.08965E-06	-1.10249	0.1 mM down vs 1 mM
SPC25	0.0254574	-1.10138	5 mM down vs 1 mM	SPC25	0.0254574	-1.13504	0.1 mM down vs 1 mM
ATXN7	0.015087	1.16366	5 mM up vs 1 mM	ATXN7	0.015087	1.14209	0.1 mM up vs 1 mM
LPA /// PLG	0.0150304	-1.20633	5 mM down vs 1 mM	LPA /// PLG	0.0150304	-1.1676	0.1 mM down vs 1 mM
NFATC1	0.0660625	1.06621	5 mM up vs 1 mM	NFATC1	0.0660625	1.06019	0.1 mM up vs 1 mM
MADD	0.0295031	1.08105	5 mM up vs 1 mM	MADD	0.0295031	1.11246	0.1 mM up vs 1 mM
SWAP70	0.0184432	1.16065	5 mM up vs 1 mM	SWAP70	0.0184432	1.12793	0.1 mM up vs 1 mM
LGR5	0.0203776	-1.2866	5 mM down vs 1 mM	LGR5	0.0203776	-1.17418	0.1 mM down vs 1 mM
ARL17A /// ARL17B	0.0138916	1.18646	5 mM up vs 1 mM	ARL17A /// ARL17B	0.0138916	1.16863	0.1 mM up vs 1 mM
CDC14A	0.000824825	1.19077	5 mM up vs 1 mM	CDC14A	0.000824825	1.0881	0.1 mM up vs 1 mM
HLA-G	0.0527359	-1.05017	5 mM down vs 1 mM	HLA-G	0.0527359	-1.04441	0.1 mM down vs 1 mM
PRKDC	0.0149401	1.27969	5 mM up vs 1 mM	PRKDC	0.0149401	1.2362	0.1 mM up vs 1 mM
UBE4B	0.0386963	1.14326	5 mM up vs 1 mM	UBE4B	0.0386963	1.15942	0.1 mM up vs 1 mM
GRM1	0.0223968	-1.11105	5 mM down vs 1 mM	GRM1	0.0223968	-1.15758	0.1 mM down vs 1 mM
GOLGA6L4 /// PML	0.0018501	1.11908	5 mM up vs 1 mM	GOLGA6L4 /// PML	0.0018501	1.10008	0.1 mM up vs 1 mM
MLLT11	0.0002561	1.04988	5 mM up vs 1 mM	MLLT11	0.0002561	-1.07756	0.1 mM down vs 1 mM
NF2	0.0516459	-1.22368	5 mM down vs 1 mM	NF2	0.0516459	-1.23568	0.1 mM down vs 1 mM
ACTN1	0.0490283	1.09516	5 mM up vs 1 mM	ACTN1	0.0490283	1.07872	0.1 mM up vs 1 mM
ICOSLG	0.00968764	1.09377	5 mM up vs 1 mM	ICOSLG	0.00968764	1.11998	0.1 mM up vs 1 mM
PIK3CD	0.0083284	1.33316	5 mM up vs 1 mM	PIK3CD	0.0083284	1.30286	0.1 mM up vs 1 mM
KLF6	0.0288556	1.23039	5 mM up vs 1 mM	KLF6	0.0288556	1.17863	0.1 mM up vs 1 mM
IGHM /// LOC100133862	0.0176279	1.12983	5 mM up vs 1 mM	IGHM /// LOC100133862	0.0176279	1.14572	0.1 mM up vs 1 mM
LSM5	0.00122917	-1.17953	5 mM down vs 1 mM	LSM5	0.00122917	-1.07582	0.1 mM down vs 1 mM
ATP5F1	0.0272463	-1.03624	5 mM down vs 1 mM	ATP5F1	0.0272463	-1.04138	0.1 mM down vs 1 mM
VAMP4	0.0529244	-1.05742	5 mM down vs 1 mM	VAMP4	0.0529244	-1.06658	0.1 mM down vs 1 mM
DYNC1H1	0.0157561	1.1564	5 mM up vs 1 mM	DYNC1H1	0.0157561	1.13815	0.1 mM up vs 1 mM
COL4A2	0.00581984	1.05035	5 mM up vs 1 mM	COL4A2	0.00581984	-1.05151	0.1 mM down vs 1 mM
C1orf144	0.0201509	1.13583	5 mM up vs 1 mM	C1orf144	0.0201509	1.08367	0.1 mM up vs 1 mM
FLII	0.00727152	1.03582	5 mM up vs 1 mM	FLII	0.00727152	1.0335	0.1 mM up vs 1 mM
GRINA	0.00021044	1.32478	5 mM up vs 1 mM	GRINA	0.00021044	1.20502	0.1 mM up vs 1 mM
ATP2B4	0.0199338	1.1466	5 mM up vs 1 mM	ATP2B4	0.0199338	1.12107	0.1 mM up vs 1 mM
AP2A2	0.00110753	1.09228	5 mM up vs 1 mM	AP2A2	0.00110753	1.06696	0.1 mM up vs 1 mM
LARP1	0.0620701	1.14575	5 mM up vs 1 mM	LARP1	0.0620701	1.13089	0.1 mM up vs 1 mM
MCFD2	0.00697457	-1.10854	5 mM down vs 1 mM	MCFD2	0.00697457	-1.19577	0.1 mM down vs 1 mM
DST	0.0159732	1.17125	5 mM up vs 1 mM	DST	0.0159732	1.17323	0.1 mM up vs 1 mM
SEL1L3	0.00500956	1.18663	5 mM up vs 1 mM	SEL1L3	0.00500956	1.08562	0.1 mM up vs 1 mM
ZC3H13	0.00360897	1.0481	5 mM up vs 1 mM	ZC3H13	0.00360897	1.07353	0.1 mM up vs 1 mM
SUCLG2	0.0207927	-1.12384	5 mM down vs 1 mM	SUCLG2	0.0207927	-1.08752	0.1 mM down vs 1 mM
RPRD2	0.0336454	-1.11573	5 mM down vs 1 mM	RPRD2	0.0336454	-1.10646	0.1 mM down vs 1 mM
PRUNE2	0.00609085	-1.21973	5 mM down vs 1 mM	PRUNE2	0.00609085	-1.15162	0.1 mM down vs 1 mM
DENND3	0.00174961	1.12462	5 mM up vs 1 mM	DENND3	0.00174961	1.0898	0.1 mM up vs 1 mM
TPI1	0.00442437	-1.07592	5 mM down vs 1 mM	TPI1	0.00442437	-1.03841	0.1 mM down vs 1 mM
NFIB	0.0142977	1.07127	5 mM up vs 1 mM	NFIB	0.0142977	1.10924	0.1 mM up vs 1 mM
NFIB	0.0344197	1.20383	5 mM up vs 1 mM	NFIB	0.0344197	1.18562	0.1 mM up vs 1 mM
HAUS5	1.45751E-05	-1.13452	5 mM down vs 1 mM	HAUS5	1.45751E-05	-1.1256	0.1 mM down vs 1 mM
SLC43A3	0.0116777	-1.05306	5 mM down vs 1 mM	SLC43A3	0.0116777	-1.05932	0.1 mM down vs 1 mM
PSKH1	0.00156048	1.12665	5 mM up vs 1 mM	PSKH1	0.00156048	1.04743	0.1 mM up vs 1 mM
GPX7	0.00370382	-1.19778	5 mM down vs 1 mM	GPX7	0.00370382	-1.13084	0.1 mM down vs 1 mM
MINA	0.00180701	-1.14528	5 mM down vs 1 mM	MINA	0.00180701	-1.0557	0.1 mM down vs 1 mM
SASH1	0.0452786	1.15597	5 mM up vs 1 mM	SASH1	0.0452786	1.13785	0.1 mM up vs 1 mM
C14orf109	0.0141697	-1.05402	5 mM down vs 1 mM	C14orf109	0.0141697	-1.05513	0.1 mM down vs 1 mM
RABGAP1	0.0622629	1.06093	5 mM up vs 1 mM	RABGAP1	0.0622629	1.06323	0.1 mM up vs 1 mM
MAPRE2	0.0583066	1.09958	5 mM up vs 1 mM	MAPRE2	0.0583066	1.10731	0.1 mM up vs 1 mM
ARHGDIA	0.0576837	-1.43653	5 mM down vs 1 mM	ARHGDIA	0.0576837	-1.40085	0.1 mM down vs 1 mM
SRRD	0.000285658	1.05545	5 mM up vs 1 mM	SRRD	0.000285658	-1.09596	0.1 mM down vs 1 mM
C18orf10	0.00088162	1.13092	5 mM up vs 1 mM	C18orf10	0.00088162	1.0562	0.1 mM up vs 1 mM
KLC1	0.00420172	1.04119	5 mM up vs 1 mM	KLC1	0.00420172	1.05839	0.1 mM up vs 1 mM
CIZ1	0.0705656	1.12032	5 mM up vs 1 mM	CIZ1	0.0705656	1.11924	0.1 mM up vs 1 mM
---	0.00681354	1.23608	5 mM up vs 1 mM	---	0.00681354	1.18769	0.1 mM up vs 1 mM
NOP16	0.0180874	-1.08648	5 mM down vs 1 mM	NOP16	0.0180874	-1.09004	0.1 mM down vs 1 mM
RPLP0 /// RPLP0P6	0.00357798	-1.03046	5 mM down vs 1 mM	RPLP0 /// RPLP0P6	0.00357798	-1.04457	0.1 mM down vs 1 mM
MINK1	0.00490935	1.04365	5 mM up vs 1 mM	MINK1	0.00490935	1.0606	0.1 mM up vs 1 mM
GNAT1	0.0232968	1.13846	5 mM up vs 1 mM	GNAT1	0.0232968	1.19893	0.1 mM up vs 1 mM
SELENBP1	0.00385237	-1.15302	5 mM down vs 1 mM	SELENBP1	0.00385237	-1.11276	0.1 mM down vs 1 mM
TTLL5	0.00617112	1.05694	5 mM up vs 1 mM	TTLL5	0.00617112	1.06469	0.1 mM up vs 1 mM
SMARCA4	0.0313059	1.07906	5 mM up vs 1 mM	SMARCA4	0.0313059	1.06688	0.1 mM up vs 1 mM
MPRIP	0.00553253	1.04911	5 mM up vs 1 mM	MPRIP	0.00553253	1.02635	0.1 mM up vs 1 mM
CCDC57	0.00871256	1.17602	5 mM up vs 1 mM	CCDC57	0.00871256	1.11339	0.1 mM up vs 1 mM
PARD6B	0.0490296	1.16192	5 mM up vs 1 mM	PARD6B	0.0490296	1.13804	0.1 mM up vs 1 mM
FAM149A	0.0349196	1.27287	5 mM up vs 1 mM	FAM149A	0.0349196	1.21748	0.1 mM up vs 1 mM
ANKHD1-EIF4EBP3 /// EIF4EBP3	0.00987897	1.047	5 mM up vs 1 mM	ANKHD1-EIF4EBP3 /// EIF4EBP3	0.00987897	1.07425	0.1 mM up vs 1 mM
SETD2	0.000815402	1.10408	5 mM up vs 1 mM	SETD2	0.000815402	1.11618	0.1 mM up vs 1 mM
C2orf67	0.0410682	-1.09886	5 mM down vs 1 mM	C2orf67	0.0410682	-1.08326	0.1 mM down vs 1 mM
---	0.0114433	1.35514	5 mM up vs 1 mM	---	0.0114433	1.43458	0.1 mM up vs 1 mM
C15orf39	0.045619	1.16835	5 mM up vs 1 mM	C15orf39	0.045619	1.16305	0.1 mM up vs 1 mM
DPY19L2P2	0.0296303	1.11118	5 mM up vs 1 mM	DPY19L2P2	0.0296303	1.07952	0.1 mM up vs 1 mM
---	0.0647572	1.41189	5 mM up vs 1 mM	---	0.0647572	1.4311	0.1 mM up vs 1 mM
WFDC8	0.00148674	1.13263	5 mM up vs 1 mM	WFDC8	0.00148674	1.24958	0.1 mM up vs 1 mM
ANAPC13	0.0458372	1.21253	5 mM up vs 1 mM	ANAPC13	0.0458372	1.1657	0.1 mM up vs 1 mM
CFH /// CFHR1	0.0562704	-1.03997	5 mM down vs 1 mM	CFH /// CFHR1	0.0562704	-1.04122	0.1 mM down vs 1 mM
LOX	0.00741813	-1.1511	5 mM down vs 1 mM	LOX	0.00741813	-1.10147	0.1 mM down vs 1 mM
---	0.0189733	1.13259	5 mM up vs 1 mM	---	0.0189733	1.14938	0.1 mM up vs 1 mM
AHCYL2	0.00272015	1.1321	5 mM up vs 1 mM	AHCYL2	0.00272015	-1.08885	0.1 mM down vs 1 mM
SMARCA4	0.0148925	1.14995	5 mM up vs 1 mM	SMARCA4	0.0148925	1.10933	0.1 mM up vs 1 mM
FAS	0.00855841	-1.17053	5 mM down vs 1 mM	FAS	0.00855841	-1.2094	0.1 mM down vs 1 mM
MYH7B	0.0746985	1.14001	5 mM up vs 1 mM	MYH7B	0.0746985	1.13952	0.1 mM up vs 1 mM
PMS2P3	0.0193936	-1.08023	5 mM down vs 1 mM	PMS2P3	0.0193936	-1.07237	0.1 mM down vs 1 mM
---	0.0259329	-1.14847	5 mM down vs 1 mM	---	0.0259329	-1.14151	0.1 mM down vs 1 mM
LOC400084	0.0498214	1.11979	5 mM up vs 1 mM	LOC400084	0.0498214	1.10283	0.1 mM up vs 1 mM
LAMB2	0.00922277	1.19015	5 mM up vs 1 mM	LAMB2	0.00922277	1.16689	0.1 mM up vs 1 mM
PA2G4 /// PA2G4P4	0.0271025	-1.15201	5 mM down vs 1 mM	PA2G4 /// PA2G4P4	0.0271025	-1.16604	0.1 mM down vs 1 mM
CTCFL /// HMGB1	0.00592481	-1.13101	5 mM down vs 1 mM	CTCFL /// HMGB1	0.00592481	-1.12109	0.1 mM down vs 1 mM
BRCC3	0.0477912	-1.13614	5 mM down vs 1 mM	BRCC3	0.0477912	-1.13615	0.1 mM down vs 1 mM
---	0.0164497	-1.06438	5 mM down vs 1 mM	---	0.0164497	-1.08712	0.1 mM down vs 1 mM
---	0.0142049	1.24114	5 mM up vs 1 mM	---	0.0142049	1.22115	0.1 mM up vs 1 mM
CBARA1	0.0399001	1.0762	5 mM up vs 1 mM	CBARA1	0.0399001	1.05915	0.1 mM up vs 1 mM
KIF22	0.0209721	-1.21469	5 mM down vs 1 mM	KIF22	0.0209721	-1.17489	0.1 mM down vs 1 mM
PTP4A2	0.0669908	-1.06121	5 mM down vs 1 mM	PTP4A2	0.0669908	-1.05812	0.1 mM down vs 1 mM
NOMO1 /// NOMO2 /// NOMO3	0.0122577	1.12596	5 mM up vs 1 mM	NOMO1 /// NOMO2 /// NOMO3	0.0122577	1.09628	0.1 mM up vs 1 mM
RPL15	0.0107066	-1.07831	5 mM down vs 1 mM	RPL15	0.0107066	-1.09378	0.1 mM down vs 1 mM
OR2J3	0.0264393	-1.11345	5 mM down vs 1 mM	OR2J3	0.0264393	-1.15822	0.1 mM down vs 1 mM
FOLH1	0.00100753	-1.14596	5 mM down vs 1 mM	FOLH1	0.00100753	-1.20198	0.1 mM down vs 1 mM
FAM55C	0.0246081	-1.12716	5 mM down vs 1 mM	FAM55C	0.0246081	-1.11706	0.1 mM down vs 1 mM
NDFIP1	0.0244392	-1.07374	5 mM down vs 1 mM	NDFIP1	0.0244392	-1.05867	0.1 mM down vs 1 mM
UBE2J1	0.0135254	-1.05525	5 mM down vs 1 mM	UBE2J1	0.0135254	-1.07494	0.1 mM down vs 1 mM
BACE2	0.0107194	1.04361	5 mM up vs 1 mM	BACE2	0.0107194	1.02504	0.1 mM up vs 1 mM
LAP3	0.00665011	-1.13571	5 mM down vs 1 mM	LAP3	0.00665011	-1.09141	0.1 mM down vs 1 mM
SLC38A2	0.00967099	1.05355	5 mM up vs 1 mM	SLC38A2	0.00967099	1.04504	0.1 mM up vs 1 mM
CDC42EP4	0.0249612	1.05647	5 mM up vs 1 mM	CDC42EP4	0.0249612	1.05544	0.1 mM up vs 1 mM
RRAGC	0.0185215	1.07729	5 mM up vs 1 mM	RRAGC	0.0185215	1.06033	0.1 mM up vs 1 mM
AMZ2	0.00766105	-1.09802	5 mM down vs 1 mM	AMZ2	0.00766105	-1.0734	0.1 mM down vs 1 mM
GTF2IRD1	0.0057079	1.12358	5 mM up vs 1 mM	GTF2IRD1	0.0057079	1.06877	0.1 mM up vs 1 mM
HIF1AN	0.0131405	-1.05358	5 mM down vs 1 mM	HIF1AN	0.0131405	-1.05228	0.1 mM down vs 1 mM
C9orf114	0.0274393	-1.09086	5 mM down vs 1 mM	C9orf114	0.0274393	-1.0667	0.1 mM down vs 1 mM
LRRC40	0.0265362	-1.08463	5 mM down vs 1 mM	LRRC40	0.0265362	-1.05895	0.1 mM down vs 1 mM
LXN	0.00661575	-1.17322	5 mM down vs 1 mM	LXN	0.00661575	-1.10941	0.1 mM down vs 1 mM
RNF138	0.00523701	-1.08751	5 mM down vs 1 mM	RNF138	0.00523701	-1.04822	0.1 mM down vs 1 mM
GIMAP5	0.0177154	-1.12097	5 mM down vs 1 mM	GIMAP5	0.0177154	-1.1013	0.1 mM down vs 1 mM
CHD7	0.0226969	1.08394	5 mM up vs 1 mM	CHD7	0.0226969	1.0721	0.1 mM up vs 1 mM
FNDC4	0.0130155	1.05748	5 mM up vs 1 mM	FNDC4	0.0130155	1.05994	0.1 mM up vs 1 mM
TNS1	0.066652	1.03503	5 mM up vs 1 mM	TNS1	0.066652	1.03494	0.1 mM up vs 1 mM
MOSC1	0.0248465	-1.22813	5 mM down vs 1 mM	MOSC1	0.0248465	-1.16773	0.1 mM down vs 1 mM
CDKN2AIP	0.0605611	-1.06819	5 mM down vs 1 mM	CDKN2AIP	0.0605611	-1.06215	0.1 mM down vs 1 mM
ACN9	0.0265763	-1.1394	5 mM down vs 1 mM	ACN9	0.0265763	-1.1895	0.1 mM down vs 1 mM
C9orf6	0.014342	-1.08365	5 mM down vs 1 mM	C9orf6	0.014342	-1.1164	0.1 mM down vs 1 mM
C14orf93	0.0748762	-1.1191	5 mM down vs 1 mM	C14orf93	0.0748762	-1.12049	0.1 mM down vs 1 mM
PLEKHA4	0.00972458	-1.3334	5 mM down vs 1 mM	PLEKHA4	0.00972458	-1.18268	0.1 mM down vs 1 mM
TPRKB	0.000882085	-1.0681	5 mM down vs 1 mM	TPRKB	0.000882085	-1.03563	0.1 mM down vs 1 mM
TFB1M	0.000225384	-1.1297	5 mM down vs 1 mM	TFB1M	0.000225384	1.07701	0.1 mM up vs 1 mM
NARS2	0.0115258	-1.07881	5 mM down vs 1 mM	NARS2	0.0115258	-1.08746	0.1 mM down vs 1 mM
FLRT3	0.00688153	1.11087	5 mM up vs 1 mM	FLRT3	0.00688153	1.06626	0.1 mM up vs 1 mM
TIPIN	0.0170388	-1.09235	5 mM down vs 1 mM	TIPIN	0.0170388	-1.05533	0.1 mM down vs 1 mM
DPM3	0.00264923	-1.10004	5 mM down vs 1 mM	DPM3	0.00264923	-1.09564	0.1 mM down vs 1 mM
PRDM10	0.0244351	1.12358	5 mM up vs 1 mM	PRDM10	0.0244351	1.10235	0.1 mM up vs 1 mM
SAMD9	0.00410031	-1.19785	5 mM down vs 1 mM	SAMD9	0.00410031	-1.08425	0.1 mM down vs 1 mM
DGCR8	0.021191	1.20382	5 mM up vs 1 mM	DGCR8	0.021191	1.16469	0.1 mM up vs 1 mM
CYP26B1	0.0125929	-1.53064	5 mM down vs 1 mM	CYP26B1	0.0125929	-1.30318	0.1 mM down vs 1 mM
FKRP	0.0101587	1.18054	5 mM up vs 1 mM	FKRP	0.0101587	1.12639	0.1 mM up vs 1 mM
SPAG4	0.00194258	-1.07553	5 mM down vs 1 mM	SPAG4	0.00194258	-1.18661	0.1 mM down vs 1 mM
TXLNG	0.0318522	-1.21904	5 mM down vs 1 mM	TXLNG	0.0318522	-1.20583	0.1 mM down vs 1 mM
C11orf73	0.0383856	-1.07302	5 mM down vs 1 mM	C11orf73	0.0383856	-1.09508	0.1 mM down vs 1 mM
CDH4	0.00933406	1.16616	5 mM up vs 1 mM	CDH4	0.00933406	1.16664	0.1 mM up vs 1 mM
KLHL7	0.030038	-1.17825	5 mM down vs 1 mM	KLHL7	0.030038	-1.21966	0.1 mM down vs 1 mM
BNC2	0.00520607	1.28023	5 mM up vs 1 mM	BNC2	0.00520607	1.28514	0.1 mM up vs 1 mM
CCDC81	0.0573823	1.25876	5 mM up vs 1 mM	CCDC81	0.0573823	1.23698	0.1 mM up vs 1 mM
---	0.00490235	1.32454	5 mM up vs 1 mM	---	0.00490235	1.13624	0.1 mM up vs 1 mM
FAM48A	0.0360555	1.05199	5 mM up vs 1 mM	FAM48A	0.0360555	1.05766	0.1 mM up vs 1 mM
C22orf26	0.0185739	1.24627	5 mM up vs 1 mM	C22orf26	0.0185739	1.25087	0.1 mM up vs 1 mM
---	0.0109674	1.13883	5 mM up vs 1 mM	---	0.0109674	1.21144	0.1 mM up vs 1 mM
ASAP1	0.00407767	1.13503	5 mM up vs 1 mM	ASAP1	0.00407767	1.14771	0.1 mM up vs 1 mM
PDPK1	0.0234457	1.19073	5 mM up vs 1 mM	PDPK1	0.0234457	1.22586	0.1 mM up vs 1 mM
CRISPLD2	0.0342747	1.09609	5 mM up vs 1 mM	CRISPLD2	0.0342747	1.10802	0.1 mM up vs 1 mM
LZTS1	0.0175466	1.13175	5 mM up vs 1 mM	LZTS1	0.0175466	1.20977	0.1 mM up vs 1 mM
WIZ	0.0320719	1.15091	5 mM up vs 1 mM	WIZ	0.0320719	1.1251	0.1 mM up vs 1 mM
RAP2A	0.0347801	1.14139	5 mM up vs 1 mM	RAP2A	0.0347801	1.15079	0.1 mM up vs 1 mM
NOMO1 /// NOMO2 /// NOMO3	0.00594692	1.22618	5 mM up vs 1 mM	NOMO1 /// NOMO2 /// NOMO3	0.00594692	1.16335	0.1 mM up vs 1 mM
NPM1	0.0177418	-1.05569	5 mM down vs 1 mM	NPM1	0.0177418	-1.0369	0.1 mM down vs 1 mM
SDHAP1	0.00178764	1.03302	5 mM up vs 1 mM	SDHAP1	0.00178764	1.05933	0.1 mM up vs 1 mM
FTSJ2	0.0165888	-1.06096	5 mM down vs 1 mM	FTSJ2	0.0165888	-1.04906	0.1 mM down vs 1 mM
PKNOX2	0.0279309	-1.12167	5 mM down vs 1 mM	PKNOX2	0.0279309	-1.16165	0.1 mM down vs 1 mM
---	0.063479	-1.08093	5 mM down vs 1 mM	---	0.063479	-1.09056	0.1 mM down vs 1 mM
PDCD6	0.000975068	-1.10428	5 mM down vs 1 mM	PDCD6	0.000975068	1.1782	0.1 mM up vs 1 mM
FOXN3	0.0213594	-1.04107	5 mM down vs 1 mM	FOXN3	0.0213594	-1.03922	0.1 mM down vs 1 mM
NMD3	0.018077	-1.07925	5 mM down vs 1 mM	NMD3	0.018077	-1.0646	0.1 mM down vs 1 mM
MSTO1	0.00477026	-1.09518	5 mM down vs 1 mM	MSTO1	0.00477026	-1.06557	0.1 mM down vs 1 mM
TXNL4B	0.00161046	-1.08045	5 mM down vs 1 mM	TXNL4B	0.00161046	-1.18309	0.1 mM down vs 1 mM
WDR33	0.0273288	1.02722	5 mM up vs 1 mM	WDR33	0.0273288	1.03813	0.1 mM up vs 1 mM
GALNT12	0.000434678	-1.24888	5 mM down vs 1 mM	GALNT12	0.000434678	-1.13916	0.1 mM down vs 1 mM
---	0.0480293	1.104	5 mM up vs 1 mM	---	0.0480293	1.09005	0.1 mM up vs 1 mM
ITGA11	0.0444229	1.15375	5 mM up vs 1 mM	ITGA11	0.0444229	1.12907	0.1 mM up vs 1 mM
ARRB1	0.00327196	1.11879	5 mM up vs 1 mM	ARRB1	0.00327196	-1.08909	0.1 mM down vs 1 mM
THNSL1	0.0292569	-1.07767	5 mM down vs 1 mM	THNSL1	0.0292569	-1.10535	0.1 mM down vs 1 mM
EIF2A	0.0123915	-1.06116	5 mM down vs 1 mM	EIF2A	0.0123915	-1.04673	0.1 mM down vs 1 mM
CD99L2	0.0071239	1.10426	5 mM up vs 1 mM	CD99L2	0.0071239	1.08688	0.1 mM up vs 1 mM
MRPL51	0.0452792	-1.04574	5 mM down vs 1 mM	MRPL51	0.0452792	-1.04511	0.1 mM down vs 1 mM
BBX	0.0396852	1.14893	5 mM up vs 1 mM	BBX	0.0396852	1.13967	0.1 mM up vs 1 mM
MS4A6A	0.0165424	-1.21896	5 mM down vs 1 mM	MS4A6A	0.0165424	-1.21564	0.1 mM down vs 1 mM
---	0.0196686	1.09808	5 mM up vs 1 mM	---	0.0196686	1.16203	0.1 mM up vs 1 mM
LRRC8C	0.0578556	1.02701	5 mM up vs 1 mM	LRRC8C	0.0578556	1.03142	0.1 mM up vs 1 mM
BCAN	0.0502706	-1.11476	5 mM down vs 1 mM	BCAN	0.0502706	-1.11385	0.1 mM down vs 1 mM
TPK1	0.0186885	-1.09822	5 mM down vs 1 mM	TPK1	0.0186885	-1.06266	0.1 mM down vs 1 mM
MS4A6A	0.0353469	-1.15577	5 mM down vs 1 mM	MS4A6A	0.0353469	-1.1398	0.1 mM down vs 1 mM
THAP4	0.000449859	1.06444	5 mM up vs 1 mM	THAP4	0.000449859	1.07009	0.1 mM up vs 1 mM
TXNDC2	0.0152562	-1.23038	5 mM down vs 1 mM	TXNDC2	0.0152562	-1.14376	0.1 mM down vs 1 mM
NPFFR2	0.0257399	-1.26217	5 mM down vs 1 mM	NPFFR2	0.0257399	-1.28784	0.1 mM down vs 1 mM
HINT2	0.0192458	-1.0866	5 mM down vs 1 mM	HINT2	0.0192458	-1.07468	0.1 mM down vs 1 mM
SPPL3	0.0196086	1.05876	5 mM up vs 1 mM	SPPL3	0.0196086	1.04963	0.1 mM up vs 1 mM
LOC100505818 /// MLLT4	0.0309974	1.07806	5 mM up vs 1 mM	LOC100505818 /// MLLT4	0.0309974	1.07217	0.1 mM up vs 1 mM
ANTXR1	0.00200053	-1.16366	5 mM down vs 1 mM	ANTXR1	0.00200053	-1.27711	0.1 mM down vs 1 mM
ASAP1	0.0566279	1.13295	5 mM up vs 1 mM	ASAP1	0.0566279	1.12982	0.1 mM up vs 1 mM
ASAP1	0.00456513	1.05749	5 mM up vs 1 mM	ASAP1	0.00456513	1.08203	0.1 mM up vs 1 mM
FOXP1	0.0094077	1.09417	5 mM up vs 1 mM	FOXP1	0.0094077	1.09929	0.1 mM up vs 1 mM
FOXP1	0.0330828	1.05377	5 mM up vs 1 mM	FOXP1	0.0330828	1.06856	0.1 mM up vs 1 mM
CDK6	0.016953	1.13664	5 mM up vs 1 mM	CDK6	0.016953	1.09053	0.1 mM up vs 1 mM
C9orf123	0.0186367	-1.04806	5 mM down vs 1 mM	C9orf123	0.0186367	-1.03312	0.1 mM down vs 1 mM
AKAP13	0.00834509	1.19905	5 mM up vs 1 mM	AKAP13	0.00834509	1.09989	0.1 mM up vs 1 mM
TMEM173	0.00261744	1.13308	5 mM up vs 1 mM	TMEM173	0.00261744	1.0559	0.1 mM up vs 1 mM
CAMK2D	0.0294839	1.0834	5 mM up vs 1 mM	CAMK2D	0.0294839	1.11259	0.1 mM up vs 1 mM
LOC550643	0.000712698	1.03346	5 mM up vs 1 mM	LOC550643	0.000712698	-1.05913	0.1 mM down vs 1 mM
SPRYD3	0.0300549	1.14042	5 mM up vs 1 mM	SPRYD3	0.0300549	1.14762	0.1 mM up vs 1 mM
GFM1	0.00501743	-1.18803	5 mM down vs 1 mM	GFM1	0.00501743	-1.16404	0.1 mM down vs 1 mM
ARHGAP18	1.28442E-05	1.05541	5 mM up vs 1 mM	ARHGAP18	1.28442E-05	-1.10242	0.1 mM down vs 1 mM
ARHGAP18	0.00016272	1.10579	5 mM up vs 1 mM	ARHGAP18	0.00016272	-1.04715	0.1 mM down vs 1 mM
RAPH1	0.0581069	1.07382	5 mM up vs 1 mM	RAPH1	0.0581069	1.06343	0.1 mM up vs 1 mM
SPPL2B	0.0422538	1.12743	5 mM up vs 1 mM	SPPL2B	0.0422538	1.15879	0.1 mM up vs 1 mM
TMEM55B	0.00272909	1.0539	5 mM up vs 1 mM	TMEM55B	0.00272909	-1.04465	0.1 mM down vs 1 mM
OCIAD2	0.00207128	-1.10007	5 mM down vs 1 mM	OCIAD2	0.00207128	-1.04828	0.1 mM down vs 1 mM
MAGI1	0.0303007	1.09074	5 mM up vs 1 mM	MAGI1	0.0303007	1.12022	0.1 mM up vs 1 mM
LYRM5	0.0419267	-1.13088	5 mM down vs 1 mM	LYRM5	0.0419267	-1.13538	0.1 mM down vs 1 mM
RALGAPA2	0.0129465	1.17582	5 mM up vs 1 mM	RALGAPA2	0.0129465	1.12295	0.1 mM up vs 1 mM
GIT2	0.011078	1.07606	5 mM up vs 1 mM	GIT2	0.011078	1.05921	0.1 mM up vs 1 mM
CTHRC1	0.000711688	-1.1403	5 mM down vs 1 mM	CTHRC1	0.000711688	-1.05964	0.1 mM down vs 1 mM
MED29	0.0525535	-1.08102	5 mM down vs 1 mM	MED29	0.0525535	-1.08498	0.1 mM down vs 1 mM
THUMPD3	0.0187094	-1.28505	5 mM down vs 1 mM	THUMPD3	0.0187094	-1.29251	0.1 mM down vs 1 mM
C1orf59	0.049775	-1.08476	5 mM down vs 1 mM	C1orf59	0.049775	-1.07838	0.1 mM down vs 1 mM
SGK269	0.0282859	1.0784	5 mM up vs 1 mM	SGK269	0.0282859	1.07402	0.1 mM up vs 1 mM
DGAT2	0.0501738	-1.14967	5 mM down vs 1 mM	DGAT2	0.0501738	-1.15836	0.1 mM down vs 1 mM
PRICKLE1	0.0222006	1.12168	5 mM up vs 1 mM	PRICKLE1	0.0222006	1.10196	0.1 mM up vs 1 mM
TBCK	0.0616844	-1.0586	5 mM down vs 1 mM	TBCK	0.0616844	-1.05965	0.1 mM down vs 1 mM
LOC100505749 /// MAP3K13	0.000106932	-1.06687	5 mM down vs 1 mM	LOC100505749 /// MAP3K13	0.000106932	-1.08482	0.1 mM down vs 1 mM
ADNP	0.000731316	-1.06997	5 mM down vs 1 mM	ADNP	0.000731316	1.0512	0.1 mM up vs 1 mM
C12orf34	0.00226926	1.09126	5 mM up vs 1 mM	C12orf34	0.00226926	1.21299	0.1 mM up vs 1 mM
SEMA6D	0.0477478	-1.09756	5 mM down vs 1 mM	SEMA6D	0.0477478	-1.10164	0.1 mM down vs 1 mM
FAM175A	0.0264552	-1.11328	5 mM down vs 1 mM	FAM175A	0.0264552	-1.10682	0.1 mM down vs 1 mM
CHTF18	0.00829333	-1.14994	5 mM down vs 1 mM	CHTF18	0.00829333	-1.08228	0.1 mM down vs 1 mM
NUDCD2	0.0380849	-1.056	5 mM down vs 1 mM	NUDCD2	0.0380849	-1.07314	0.1 mM down vs 1 mM
CDCA2	0.068709	-1.12059	5 mM down vs 1 mM	CDCA2	0.068709	-1.12771	0.1 mM down vs 1 mM
BCL2L13	0.0116345	-1.16546	5 mM down vs 1 mM	BCL2L13	0.0116345	-1.15103	0.1 mM down vs 1 mM
C3orf31	0.00944909	-1.0348	5 mM down vs 1 mM	C3orf31	0.00944909	-1.04657	0.1 mM down vs 1 mM
MTHFR	0.0601018	1.09306	5 mM up vs 1 mM	MTHFR	0.0601018	1.09732	0.1 mM up vs 1 mM
CENPW	0.00461528	-1.09115	5 mM down vs 1 mM	CENPW	0.00461528	-1.07648	0.1 mM down vs 1 mM
N6AMT2	0.0605943	-1.12663	5 mM down vs 1 mM	N6AMT2	0.0605943	-1.12054	0.1 mM down vs 1 mM
TNFRSF10D	0.000278508	1.12785	5 mM up vs 1 mM	TNFRSF10D	0.000278508	-1.06117	0.1 mM down vs 1 mM
HELLS	0.0016011	-1.12296	5 mM down vs 1 mM	HELLS	0.0016011	1.102	0.1 mM up vs 1 mM
TUSC1	0.0366331	-1.06982	5 mM down vs 1 mM	TUSC1	0.0366331	-1.07709	0.1 mM down vs 1 mM
FAM200B	0.0145006	-1.11528	5 mM down vs 1 mM	FAM200B	0.0145006	-1.06948	0.1 mM down vs 1 mM
SUSD2	0.0473009	1.14353	5 mM up vs 1 mM	SUSD2	0.0473009	1.11775	0.1 mM up vs 1 mM
SAMD4B	0.000132214	1.08477	5 mM up vs 1 mM	SAMD4B	0.000132214	-1.09456	0.1 mM down vs 1 mM
DDR2	0.00547636	-1.07423	5 mM down vs 1 mM	DDR2	0.00547636	1.08023	0.1 mM up vs 1 mM
SRGAP2	0.00915834	1.07824	5 mM up vs 1 mM	SRGAP2	0.00915834	1.05561	0.1 mM up vs 1 mM
TCEAL7	0.000862906	-1.31925	5 mM down vs 1 mM	TCEAL7	0.000862906	-1.24161	0.1 mM down vs 1 mM
FAM125A	0.0150225	-1.08326	5 mM down vs 1 mM	FAM125A	0.0150225	-1.05302	0.1 mM down vs 1 mM
SLC30A1	0.0703893	-1.12811	5 mM down vs 1 mM	SLC30A1	0.0703893	-1.12411	0.1 mM down vs 1 mM
DNLZ	0.0651978	-1.09726	5 mM down vs 1 mM	DNLZ	0.0651978	-1.10549	0.1 mM down vs 1 mM
C12orf29	0.024549	-1.08933	5 mM down vs 1 mM	C12orf29	0.024549	-1.13346	0.1 mM down vs 1 mM
NALCN	0.00137665	-1.11142	5 mM down vs 1 mM	NALCN	0.00137665	1.09612	0.1 mM up vs 1 mM
PROX1	0.00376567	1.55136	5 mM up vs 1 mM	PROX1	0.00376567	1.23755	0.1 mM up vs 1 mM
CCDC50	0.0152418	1.18599	5 mM up vs 1 mM	CCDC50	0.0152418	1.2657	0.1 mM up vs 1 mM
ZNF44	0.0395279	1.1943	5 mM up vs 1 mM	ZNF44	0.0395279	1.24904	0.1 mM up vs 1 mM
TNRC6B	0.0160469	1.13621	5 mM up vs 1 mM	TNRC6B	0.0160469	1.11553	0.1 mM up vs 1 mM
SFXN4	0.00740053	-1.15224	5 mM down vs 1 mM	SFXN4	0.00740053	-1.12484	0.1 mM down vs 1 mM
FNDC3B	0.00242578	1.07694	5 mM up vs 1 mM	FNDC3B	0.00242578	-1.09244	0.1 mM down vs 1 mM
FDXACB1	0.0032494	-1.27596	5 mM down vs 1 mM	FDXACB1	0.0032494	-1.15926	0.1 mM down vs 1 mM
NFIA	0.0306268	-1.18399	5 mM down vs 1 mM	NFIA	0.0306268	-1.12906	0.1 mM down vs 1 mM
ST8SIA3	0.034126	-1.12732	5 mM down vs 1 mM	ST8SIA3	0.034126	-1.14909	0.1 mM down vs 1 mM
C16orf52	0.0107408	1.08619	5 mM up vs 1 mM	C16orf52	0.0107408	1.06288	0.1 mM up vs 1 mM
INPP5F	0.0205372	-1.12358	5 mM down vs 1 mM	INPP5F	0.0205372	-1.10208	0.1 mM down vs 1 mM
GPCPD1	0.0517679	-1.11952	5 mM down vs 1 mM	GPCPD1	0.0517679	-1.12006	0.1 mM down vs 1 mM
TUG1	0.00282706	-1.11697	5 mM down vs 1 mM	TUG1	0.00282706	-1.19331	0.1 mM down vs 1 mM
ING3	0.0304899	1.15151	5 mM up vs 1 mM	ING3	0.0304899	1.19017	0.1 mM up vs 1 mM
NODAL	0.0319065	-1.1627	5 mM down vs 1 mM	NODAL	0.0319065	-1.13856	0.1 mM down vs 1 mM
---	0.0389187	1.20134	5 mM up vs 1 mM	---	0.0389187	1.19336	0.1 mM up vs 1 mM
---	0.0245022	-1.24947	5 mM down vs 1 mM	---	0.0245022	-1.16225	0.1 mM down vs 1 mM
ETNK1	0.00711987	-1.19903	5 mM down vs 1 mM	ETNK1	0.00711987	-1.17885	0.1 mM down vs 1 mM
---	0.0358655	1.0959	5 mM up vs 1 mM	---	0.0358655	1.1339	0.1 mM up vs 1 mM
RC3H2	0.0497183	1.10135	5 mM up vs 1 mM	RC3H2	0.0497183	1.1219	0.1 mM up vs 1 mM
DKFZp761E198	0.017183	1.2338	5 mM up vs 1 mM	DKFZp761E198	0.017183	1.32051	0.1 mM up vs 1 mM
ERMN	0.0210197	-1.17676	5 mM down vs 1 mM	ERMN	0.0210197	-1.15133	0.1 mM down vs 1 mM
BRCC3	0.0361953	-1.14585	5 mM down vs 1 mM	BRCC3	0.0361953	-1.11675	0.1 mM down vs 1 mM
LOC100506305	0.00328723	-1.08162	5 mM down vs 1 mM	LOC100506305	0.00328723	1.11385	0.1 mM up vs 1 mM
FILIP1	0.0220862	-1.26762	5 mM down vs 1 mM	FILIP1	0.0220862	-1.22506	0.1 mM down vs 1 mM
ZNF707	0.00689068	1.16959	5 mM up vs 1 mM	ZNF707	0.00689068	1.13179	0.1 mM up vs 1 mM
TOX4	0.03529	1.10065	5 mM up vs 1 mM	TOX4	0.03529	1.08776	0.1 mM up vs 1 mM
ATXN7L1	0.0183766	-1.19643	5 mM down vs 1 mM	ATXN7L1	0.0183766	-1.20225	0.1 mM down vs 1 mM
---	0.0535613	1.2502	5 mM up vs 1 mM	---	0.0535613	1.29199	0.1 mM up vs 1 mM
LOC153684	0.0027218	1.08873	5 mM up vs 1 mM	LOC153684	0.0027218	1.14772	0.1 mM up vs 1 mM
C7orf64	0.0322677	-1.16098	5 mM down vs 1 mM	C7orf64	0.0322677	-1.16744	0.1 mM down vs 1 mM
LRFN2	0.0191999	1.16887	5 mM up vs 1 mM	LRFN2	0.0191999	1.10779	0.1 mM up vs 1 mM
UBE2G2	0.0151469	-1.185	5 mM down vs 1 mM	UBE2G2	0.0151469	-1.15573	0.1 mM down vs 1 mM
---	0.072002	-1.18382	5 mM down vs 1 mM	---	0.072002	-1.17727	0.1 mM down vs 1 mM
XPA	0.0536443	-1.16899	5 mM down vs 1 mM	XPA	0.0536443	-1.20113	0.1 mM down vs 1 mM
---	0.0456501	1.13037	5 mM up vs 1 mM	---	0.0456501	1.11092	0.1 mM up vs 1 mM
RAB4B	0.0278583	1.10358	5 mM up vs 1 mM	RAB4B	0.0278583	1.07254	0.1 mM up vs 1 mM
---	0.0520717	1.33111	5 mM up vs 1 mM	---	0.0520717	1.39229	0.1 mM up vs 1 mM
---	0.0029078	1.0856	5 mM up vs 1 mM	---	0.0029078	1.14536	0.1 mM up vs 1 mM
---	0.0104393	1.15441	5 mM up vs 1 mM	---	0.0104393	1.13611	0.1 mM up vs 1 mM
---	0.000570496	-1.18404	5 mM down vs 1 mM	---	0.000570496	-1.12321	0.1 mM down vs 1 mM
TNS3	0.0384663	1.10164	5 mM up vs 1 mM	TNS3	0.0384663	1.12864	0.1 mM up vs 1 mM
---	0.0195447	1.34184	5 mM up vs 1 mM	---	0.0195447	1.25256	0.1 mM up vs 1 mM
RAD21L1	0.0280626	-1.12719	5 mM down vs 1 mM	RAD21L1	0.0280626	-1.13838	0.1 mM down vs 1 mM
ACSS1	0.0294366	1.10233	5 mM up vs 1 mM	ACSS1	0.0294366	1.12242	0.1 mM up vs 1 mM
DKFZp761P0212	0.0587641	1.1012	5 mM up vs 1 mM	DKFZp761P0212	0.0587641	1.11754	0.1 mM up vs 1 mM
FAM54A	0.0423453	-1.16248	5 mM down vs 1 mM	FAM54A	0.0423453	-1.19236	0.1 mM down vs 1 mM
DIS3L	0.00103276	-1.13556	5 mM down vs 1 mM	DIS3L	0.00103276	-1.05285	0.1 mM down vs 1 mM
NPEPL1	0.0189477	-1.17014	5 mM down vs 1 mM	NPEPL1	0.0189477	-1.11006	0.1 mM down vs 1 mM
---	0.00260072	-1.0592	5 mM down vs 1 mM	---	0.00260072	-1.14618	0.1 mM down vs 1 mM
CHAC2	0.00407005	-1.16345	5 mM down vs 1 mM	CHAC2	0.00407005	-1.12933	0.1 mM down vs 1 mM
CADM2	0.0422761	-1.13648	5 mM down vs 1 mM	CADM2	0.0422761	-1.15867	0.1 mM down vs 1 mM
GXYLT2	0.022138	-1.13093	5 mM down vs 1 mM	GXYLT2	0.022138	-1.16598	0.1 mM down vs 1 mM
SRSF2IP	0.002222	1.0907	5 mM up vs 1 mM	SRSF2IP	0.002222	-1.06051	0.1 mM down vs 1 mM
ERN1	0.00287711	-1.14596	5 mM down vs 1 mM	ERN1	0.00287711	-1.09913	0.1 mM down vs 1 mM
NSL1	0.0383459	1.13412	5 mM up vs 1 mM	NSL1	0.0383459	1.13122	0.1 mM up vs 1 mM
ZNF880	0.0221165	-1.18724	5 mM down vs 1 mM	ZNF880	0.0221165	-1.24005	0.1 mM down vs 1 mM
---	0.00265023	1.06127	5 mM up vs 1 mM	---	0.00265023	-1.0645	0.1 mM down vs 1 mM
C9orf64	0.00662307	-1.49366	5 mM down vs 1 mM	C9orf64	0.00662307	-1.23023	0.1 mM down vs 1 mM
RIBC1	0.0408514	1.09424	5 mM up vs 1 mM	RIBC1	0.0408514	1.11848	0.1 mM up vs 1 mM
HIST1H3E	0.00463181	1.18796	5 mM up vs 1 mM	HIST1H3E	0.00463181	1.13105	0.1 mM up vs 1 mM
---	0.00698155	1.26609	5 mM up vs 1 mM	---	0.00698155	1.15594	0.1 mM up vs 1 mM
SMG7	0.018738	1.1907	5 mM up vs 1 mM	SMG7	0.018738	1.32965	0.1 mM up vs 1 mM
KIAA0368	0.00238875	-1.16034	5 mM down vs 1 mM	KIAA0368	0.00238875	1.2006	0.1 mM up vs 1 mM
---	0.0560888	-1.08535	5 mM down vs 1 mM	---	0.0560888	-1.08913	0.1 mM down vs 1 mM
---	0.00825674	-1.1608	5 mM down vs 1 mM	---	0.00825674	-1.11972	0.1 mM down vs 1 mM
CYTH2	0.049315	-1.09193	5 mM down vs 1 mM	CYTH2	0.049315	-1.07423	0.1 mM down vs 1 mM
---	0.0179413	1.08823	5 mM up vs 1 mM	---	0.0179413	1.09078	0.1 mM up vs 1 mM
---	0.00450947	1.11321	5 mM up vs 1 mM	---	0.00450947	1.22335	0.1 mM up vs 1 mM
---	0.000150794	-1.18666	5 mM down vs 1 mM	---	0.000150794	-1.17333	0.1 mM down vs 1 mM
---	0.0689166	-1.19745	5 mM down vs 1 mM	---	0.0689166	-1.19806	0.1 mM down vs 1 mM
---	2.77928E-05	1.22011	5 mM up vs 1 mM	---	2.77928E-05	1.13611	0.1 mM up vs 1 mM
---	0.0143492	-1.22526	5 mM down vs 1 mM	---	0.0143492	-1.12988	0.1 mM down vs 1 mM
ZNF805	0.0165488	1.28284	5 mM up vs 1 mM	ZNF805	0.0165488	1.17873	0.1 mM up vs 1 mM
BNC2	0.0521299	1.10427	5 mM up vs 1 mM	BNC2	0.0521299	1.10767	0.1 mM up vs 1 mM
KIAA2026	0.0410097	1.24459	5 mM up vs 1 mM	KIAA2026	0.0410097	1.18202	0.1 mM up vs 1 mM
VSIG10L	0.00476274	-1.24434	5 mM down vs 1 mM	VSIG10L	0.00476274	-1.33532	0.1 mM down vs 1 mM
CSAD	0.0359699	1.10046	5 mM up vs 1 mM	CSAD	0.0359699	1.13393	0.1 mM up vs 1 mM
ACRC	0.0262326	-1.09311	5 mM down vs 1 mM	ACRC	0.0262326	-1.11583	0.1 mM down vs 1 mM
OTUD4	0.0166475	-1.14286	5 mM down vs 1 mM	OTUD4	0.0166475	-1.12944	0.1 mM down vs 1 mM
C3orf55	0.0497716	-1.38472	5 mM down vs 1 mM	C3orf55	0.0497716	-1.37101	0.1 mM down vs 1 mM
---	0.00121211	1.09452	5 mM up vs 1 mM	---	0.00121211	1.26929	0.1 mM up vs 1 mM
FAN1	0.0423315	-1.10894	5 mM down vs 1 mM	FAN1	0.0423315	-1.09277	0.1 mM down vs 1 mM
LOC100240734	0.0109398	1.25182	5 mM up vs 1 mM	LOC100240734	0.0109398	1.18055	0.1 mM up vs 1 mM
---	0.0441361	-1.16259	5 mM down vs 1 mM	---	0.0441361	-1.19899	0.1 mM down vs 1 mM
---	0.0350019	1.20138	5 mM up vs 1 mM	---	0.0350019	1.25981	0.1 mM up vs 1 mM
---	0.0272834	1.19457	5 mM up vs 1 mM	---	0.0272834	1.24948	0.1 mM up vs 1 mM
---	0.0221693	1.16742	5 mM up vs 1 mM	---	0.0221693	1.21798	0.1 mM up vs 1 mM
DLEU2	0.0675365	1.14038	5 mM up vs 1 mM	DLEU2	0.0675365	1.14872	0.1 mM up vs 1 mM
---	0.00701554	1.19678	5 mM up vs 1 mM	---	0.00701554	1.38151	0.1 mM up vs 1 mM
LOC642826	0.00245165	-1.13967	5 mM down vs 1 mM	LOC642826	0.00245165	1.1386	0.1 mM up vs 1 mM
---	0.0117932	1.24312	5 mM up vs 1 mM	---	0.0117932	1.31458	0.1 mM up vs 1 mM
LOC374443	0.0547135	-1.1933	5 mM down vs 1 mM	LOC374443	0.0547135	-1.18071	0.1 mM down vs 1 mM
GSDMB	0.0308081	1.1863	5 mM up vs 1 mM	GSDMB	0.0308081	1.17532	0.1 mM up vs 1 mM
CLASP1	0.0185418	-1.58767	5 mM down vs 1 mM	CLASP1	0.0185418	-1.37873	0.1 mM down vs 1 mM
---	0.0333924	1.19454	5 mM up vs 1 mM	---	0.0333924	1.13915	0.1 mM up vs 1 mM
---	0.0142471	1.12348	5 mM up vs 1 mM	---	0.0142471	1.18776	0.1 mM up vs 1 mM
---	0.0560081	-1.10091	5 mM down vs 1 mM	---	0.0560081	-1.0978	0.1 mM down vs 1 mM
CALM1	0.0284072	1.19124	5 mM up vs 1 mM	CALM1	0.0284072	1.19124	0.1 mM up vs 1 mM
---	0.0297371	1.14017	5 mM up vs 1 mM	---	0.0297371	1.15694	0.1 mM up vs 1 mM
---	0.0574057	-1.17794	5 mM down vs 1 mM	---	0.0574057	-1.1628	0.1 mM down vs 1 mM
---	0.0379099	1.12279	5 mM up vs 1 mM	---	0.0379099	1.10282	0.1 mM up vs 1 mM
---	0.00425816	1.22458	5 mM up vs 1 mM	---	0.00425816	1.36671	0.1 mM up vs 1 mM
---	0.0438503	1.21005	5 mM up vs 1 mM	---	0.0438503	1.18171	0.1 mM up vs 1 mM
---	0.0497523	1.29901	5 mM up vs 1 mM	---	0.0497523	1.24194	0.1 mM up vs 1 mM
---	0.0658762	-1.13447	5 mM down vs 1 mM	---	0.0658762	-1.14579	0.1 mM down vs 1 mM
---	0.0354066	1.19524	5 mM up vs 1 mM	---	0.0354066	1.18108	0.1 mM up vs 1 mM
ZFHX3	0.00674634	1.40319	5 mM up vs 1 mM	ZFHX3	0.00674634	1.24477	0.1 mM up vs 1 mM
---	0.00660236	1.14192	5 mM up vs 1 mM	---	0.00660236	1.10445	0.1 mM up vs 1 mM
---	0.00922659	1.12729	5 mM up vs 1 mM	---	0.00922659	1.06715	0.1 mM up vs 1 mM
---	0.0206841	1.13966	5 mM up vs 1 mM	---	0.0206841	1.14328	0.1 mM up vs 1 mM
IL31RA	0.0262576	-1.23215	5 mM down vs 1 mM	IL31RA	0.0262576	-1.29294	0.1 mM down vs 1 mM
---	0.0705854	1.08008	5 mM up vs 1 mM	---	0.0705854	1.0795	0.1 mM up vs 1 mM
---	0.0758318	1.22295	5 mM up vs 1 mM	---	0.0758318	1.21747	0.1 mM up vs 1 mM
LOC144766	0.00767909	-1.17872	5 mM down vs 1 mM	LOC144766	0.00767909	-1.16027	0.1 mM down vs 1 mM
OXCT1	0.0233611	1.10467	5 mM up vs 1 mM	OXCT1	0.0233611	1.12325	0.1 mM up vs 1 mM
---	0.027192	-1.103	5 mM down vs 1 mM	---	0.027192	-1.07397	0.1 mM down vs 1 mM
ZNF300P1	0.0290201	-1.18068	5 mM down vs 1 mM	ZNF300P1	0.0290201	-1.22812	0.1 mM down vs 1 mM
---	0.023232	1.24274	5 mM up vs 1 mM	---	0.023232	1.35916	0.1 mM up vs 1 mM
PCP2	0.0154055	1.15547	5 mM up vs 1 mM	PCP2	0.0154055	1.1339	0.1 mM up vs 1 mM
MYO1C	0.00881107	1.08144	5 mM up vs 1 mM	MYO1C	0.00881107	1.14424	0.1 mM up vs 1 mM
SGSH	0.00283499	1.04144	5 mM up vs 1 mM	SGSH	0.00283499	1.06766	0.1 mM up vs 1 mM
FAM3A	0.0145677	1.08522	5 mM up vs 1 mM	FAM3A	0.0145677	1.05045	0.1 mM up vs 1 mM
CLCN7	0.0188503	1.05304	5 mM up vs 1 mM	CLCN7	0.0188503	1.03524	0.1 mM up vs 1 mM
RGS14	0.00311911	-1.06226	5 mM down vs 1 mM	RGS14	0.00311911	-1.04976	0.1 mM down vs 1 mM
---	0.0155862	1.09747	5 mM up vs 1 mM	---	0.0155862	1.06659	0.1 mM up vs 1 mM
GIMAP5	0.0179912	-1.13219	5 mM down vs 1 mM	GIMAP5	0.0179912	-1.15109	0.1 mM down vs 1 mM
MOSPD2	0.0271504	-1.10303	5 mM down vs 1 mM	MOSPD2	0.0271504	-1.14134	0.1 mM down vs 1 mM
RABEP2	0.0379848	1.07286	5 mM up vs 1 mM	RABEP2	0.0379848	1.06201	0.1 mM up vs 1 mM
---	0.0327549	1.07261	5 mM up vs 1 mM	---	0.0327549	1.08255	0.1 mM up vs 1 mM
---	0.0291158	1.08288	5 mM up vs 1 mM	---	0.0291158	1.0659	0.1 mM up vs 1 mM
